# Supplementary material for: Tetra­ethyl­ammonium l-malate 1.36-hydrate
Source: Acta Crystallogr Sect E Struct Rep Online. 2008 Dec 10;65(Pt 1):o49–50. doi: 10.1107/S1600536808040348 (PMC2967964; doi:10.1107/S1600536808040348)
Supplement: Supplementary file 1 [file e-65-00o49-sup1.cif]

##############################################################################
###                                                                        ###
###        Electronic paper (Acta Crystallographica Section E)             ###
###                                                                        ###
##############################################################################
#                                                                            #
# This CIF contains the data in a paper accepted for publication in Acta     #
# Crystallographica Section E. It conforms to the requirements of Notes      #
# for Authors for Section E, and has been peer reviewed under the auspices   #
# of the IUCr Commission on Journals.                                        #
#                                                                            #
# Full details of the Crystallographic Information File format               #
# are given in the paper "The Crystallographic Information File (CIF):       #
# a New Standard Archive File for Crystallography" by S. R. Hall, F. H.      #
# Allen and I. D. Brown [Acta Cryst. (1991), A47, 655-685].                  #
#                                                                            #
# The current version of the core CIF dictionary is obtainable from          #
# ftp://ftp.iucr.org/pub/cif_core.dic. The current version number is 2.4.    #
#                                                                            #
# Software is freely available for graphical display of the structure(s) in  #
# this CIF.  For information consult the CIF home page http://www.iucr.org/  #
# cif/home.html                                                              #
#                                                                            #
# This file may be used for bona fide research purposes within the           #
# scientific community so long as proper attribution is given to the journal # 
# article from which it was obtained.                                        #
#                                                                            #
##############################################################################
                                             
data_global
_audit_creation_method     'form.cif (version 2.0)'
_journal_data_validation_number     ?
_journal_date_recd_electronic     2008-11-12
_journal_date_accepted     2008-12-01
_journal_name_full     'Acta Crystallographica, Section E'
_journal_year     2009
_journal_volume     65
_journal_issue      1
_journal_page_first     o49
_journal_page_last     o50
_journal_paper_category     QO
_journal_coeditor_code     FJ2170
_publ_contact_author_name     'Prof. Fun Hoong Kun'
_publ_contact_author_address
;
      X-ray Crystallography Unit
      School of Physics
      Universiti Sains Malaysia
      11800 USM, Penang
      MALAYSIA
;
_publ_contact_author_email     'hkfun@usm.my'
_publ_contact_author_fax     '6 04 6579150'
_publ_contact_author_phone     '6 04 6533652'
_publ_section_title
;
Tetraethylammonium L-malate 1.36-hydrate
;
loop_
    _publ_author_name
    _publ_author_footnote
    _publ_author_address
    'Mohd Basyaruddin Abdul Rahman'
;
Additional correspondence author: Laboratory of Industrial Biotechnology,
Institute of Bioscience,
Universiti Putra Malaysia,
43400 UPM Serdang, Selangor,
Malaysia.
E-mail: basya@science.upm.edu.my.
;
;
     Department of Chemistry,
     Faculty of Science,
     Universiti Putra Malaysia,
     43400 UPM Serdang, Selangor,
     Malaysia
;
    'Khairulazhar Jumbri' ?
;
     Department of Chemistry,
     Faculty of Science,
     Universiti Putra Malaysia,
     43400 UPM Serdang, Selangor,
     Malaysia
;
    'Kamaliah Sirat' ?
;
     Department of Chemistry,
     Faculty of Science,
     Universiti Putra Malaysia,
     43400 UPM Serdang, Selangor,
     Malaysia
;
    'Reza Kia' ?
;
      X-ray Crystallography Unit
      School of Physics
      Universiti Sains Malaysia
      11800 USM, Penang
      Malaysia
;
    'Hoong-Kun Fun' ?
;
      X-ray Crystallography Unit
      School of Physics
      Universiti Sains Malaysia
      11800 USM, Penang
      Malaysia
;
data_I
_audit_creation_method     SHELXL-97
_chemical_name_systematic
;
Tetraethylammonium L-malate 1.36-hydrate
;
_chemical_name_common
;
;
_chemical_formula_moiety     'C8 H20 N +, C4 H5 O5 -, 1.36(H2 O)'
_chemical_formula_sum     'C12 H27.72 N O6.36'
_chemical_formula_iupac     'C8 H20 N +, C4 H5 O5 -, 1.36H2 O'
_chemical_formula_weight     287.83
_chemical_melting_point     '360'
_symmetry_cell_setting     'Monoclinic'
_symmetry_space_group_name_H-M     'P 21'
_symmetry_space_group_name_Hall     'P 2yb'
loop_
    _symmetry_equiv_pos_as_xyz
    'x, y, z'
    '-x, y+1/2, -z'
_cell_length_a     7.4724(2)
_cell_length_b     19.9721(5)
_cell_length_c     10.2726(3)
_cell_angle_alpha     90.00
_cell_angle_beta     92.4810(10)
_cell_angle_gamma     90.00
_cell_volume     1531.64(7)
_cell_formula_units_Z     4
_cell_measurement_reflns_used     9898
_cell_measurement_theta_min     2.23
_cell_measurement_theta_max     37.29
_cell_measurement_temperature     100.00(10)
_exptl_crystal_description     'Block'
_exptl_crystal_colour     'colourless'
_exptl_crystal_size_max     0.45
_exptl_crystal_size_mid     0.35
_exptl_crystal_size_min     0.32
_exptl_crystal_density_diffrn     1.248
_exptl_crystal_density_meas     ?
_exptl_crystal_density_method     'not measured'
_exptl_crystal_F_000     630
_exptl_absorpt_coefficient_mu     0.100
_exptl_absorpt_correction_type     'multi-scan'
_exptl_absorpt_process_details     '(<i>SADABS</i>; Bruker, 2005)'
_exptl_absorpt_correction_T_min     0.9500
_exptl_absorpt_correction_T_max     0.9685
_exptl_special_details
;
The low-temperature data was collected with the Oxford Cyrosystem Cobra
low-temperature attachment.
;
_diffrn_ambient_temperature     100.00(10)
_diffrn_radiation_type     MoK\a
_diffrn_radiation_wavelength     0.71073
_diffrn_radiation_source     'fine-focus sealed tube'
_diffrn_radiation_monochromator     graphite
_diffrn_measurement_device_type
;
Bruker SMART APEXII CCD area-detector
;
_diffrn_measurement_method     '\f and \w'
_diffrn_detector_area_resol_mean     ?
_diffrn_reflns_number     36497
_diffrn_reflns_av_R_equivalents     0.0291
_diffrn_reflns_av_sigmaI/netI     0.0280
_diffrn_reflns_theta_min     2.23
_diffrn_reflns_theta_max     38.06
_diffrn_reflns_theta_full     38.06
_diffrn_measured_fraction_theta_max     0.991
_diffrn_measured_fraction_theta_full     0.991
_diffrn_reflns_limit_h_min     -12
_diffrn_reflns_limit_h_max     12
_diffrn_reflns_limit_k_min     -34
_diffrn_reflns_limit_k_max     29
_diffrn_reflns_limit_l_min     -15
_diffrn_reflns_limit_l_max     17
_diffrn_standards_number     0
_diffrn_standards_interval_count     ?
_diffrn_standards_interval_time     ?
_diffrn_standards_decay_%     ?
_refine_special_details
;
Refinement of <i>F</i>^2^ against ALL reflections. The weighted <i>R</i>-factor
<i>wR</i> and goodness of fit <i>S</i> are based on <i>F</i>^2^, conventional
<i>R</i>-factors <i>R</i> are based on <i>F</i>, with <i>F</i> set to zero for
negative <i>F</i>^2^. The threshold expression of <i>F</i>^2^ >
\s(<i>F</i>^2^) is used only for calculating <i>R</i>-factors(gt) <i>etc</i>.
and is not relevant to the choice of reflections for refinement.
<i>R</i>-factors based on <i>F</i>^2^ are statistically about twice as large
as those based on <i>F</i>, and <i>R</i>- factors based on ALL data will be
even larger.
;
_reflns_number_total     8479
_reflns_number_gt     7551
_reflns_threshold_expression     I>2\s(I)
_refine_ls_structure_factor_coef     Fsqd
_refine_ls_matrix_type     full
_refine_ls_R_factor_all     0.0485
_refine_ls_R_factor_gt     0.0413
_refine_ls_wR_factor_gt     0.0991
_refine_ls_wR_factor_ref     0.1031
_refine_ls_goodness_of_fit_ref     1.033
_refine_ls_restrained_S_all     1.033
_refine_ls_number_reflns     8479
_refine_ls_number_parameters     373
_refine_ls_number_restraints     1
_refine_ls_hydrogen_treatment     mixed
_refine_ls_weighting_scheme     calc
_refine_ls_weighting_details
         'calc w=1/[\s^2^(Fo^2^)+(0.0604P)^2^+0.0914P] where P=(Fo^2^+2Fc^2^)/3'
_atom_sites_solution_hydrogens     geom
_atom_sites_solution_primary     direct
_atom_sites_solution_secondary     difmap
_refine_ls_shift/su_max     0.001
_refine_ls_shift/su_mean     0.000
_refine_diff_density_max     0.509
_refine_diff_density_min     -0.465
_refine_ls_extinction_method     none
_refine_ls_extinction_coef     ?
loop_
    _atom_type_symbol
    _atom_type_description
    _atom_type_scat_dispersion_real
    _atom_type_scat_dispersion_imag
    _atom_type_scat_source
    'C' 'C' 0.0033 0.0000
                         'International Tables Vol C Tables 4.2.6.8 and 6.1.1.4'
    'H' 'H' 0.0000 0.0000
                         'International Tables Vol C Tables 4.2.6.8 and 6.1.1.4'
    'N' 'N' 0.0061 0.0000
                         'International Tables Vol C Tables 4.2.6.8 and 6.1.1.4'
    'O' 'O' 0.0106 0.0000
                         'International Tables Vol C Tables 4.2.6.8 and 6.1.1.4'
_computing_data_collection     'APEX2 (Bruker, 2005)'
_computing_cell_refinement     'APEX2 (Bruker, 2005)'
_computing_data_reduction     'SAINT (Bruker, 2005)'
_computing_structure_solution     'SHELXTL (Sheldrick, 2008)'
_computing_structure_refinement     'SHELXTL (Sheldrick, 2008)'
_computing_molecular_graphics     'SHELXTL (Sheldrick, 2008)'
_computing_publication_material
;
SHELXTL (Sheldrick, 2008) and PLATON (Spek, 2003)
;
loop_
    _atom_site_type_symbol
    _atom_site_label
    _atom_site_fract_x
    _atom_site_fract_y
    _atom_site_fract_z
    _atom_site_U_iso_or_equiv
    _atom_site_adp_type
    _atom_site_calc_flag
    _atom_site_refinement_flags
    _atom_site_occupancy
    _atom_site_disorder_assembly
    _atom_site_disorder_group
    O O1A 0.64573(10) 0.68458(5) 1.09523(8) 0.01788(15) Uani d . 1 . .
    H H1OA 0.7451 0.6730 1.0728 0.027 Uiso calc R 1 . .
    O O2A 0.55148(12) 0.61775(5) 0.93035(9) 0.02041(16) Uani d . 1 . .
    O O3A 0.27550(11) 0.73628(5) 0.84168(9) 0.02079(16) Uani d . 1 . .
    H H3OA 0.1916 0.7510 0.7962 0.031 Uiso calc R 1 . .
    O O4A -0.03849(11) 0.65649(5) 1.04627(9) 0.01975(16) Uani d . 1 . .
    O O5A -0.07483(10) 0.73468(4) 0.88984(9) 0.01767(14) Uani d . 1 . .
    N N1A 0.60300(13) 0.67357(5) 0.51749(9) 0.01637(15) Uani d . 1 . .
    C C1A 0.52222(13) 0.65830(6) 1.01586(10) 0.01443(16) Uani d . 1 . .
    C C2A 0.33579(13) 0.68207(6) 1.04454(10) 0.01670(18) Uani d . 1 . .
    H H2AA 0.3433 0.7263 1.0833 0.020 Uiso calc R 1 . .
    H H2AB 0.2846 0.6521 1.1072 0.020 Uiso calc R 1 . .
    C C3A 0.21347(12) 0.68474(6) 0.92261(10) 0.01460(16) Uani d . 1 . .
    H H3AA 0.2243 0.6421 0.8763 0.018 Uiso calc R 1 . .
    C C4A 0.01667(12) 0.69397(5) 0.95518(10) 0.01428(16) Uani d . 1 . .
    C C5A 0.73206(17) 0.66565(7) 0.40899(12) 0.0230(2) Uani d . 1 . .
    H H5AA 0.6638 0.6633 0.3266 0.028 Uiso calc R 1 . .
    H H5AB 0.7951 0.6235 0.4209 0.028 Uiso calc R 1 . .
    C C6A 0.8688(2) 0.72149(11) 0.40131(18) 0.0421(4) Uani d . 1 . .
    H H6AA 0.9500 0.7115 0.3340 0.063 Uiso calc R 1 . .
    H H6AB 0.9346 0.7253 0.4833 0.063 Uiso calc R 1 . .
    H H6AC 0.8085 0.7629 0.3817 0.063 Uiso calc R 1 . .
    C C7A 0.46547(15) 0.61822(6) 0.49843(12) 0.01862(19) Uani d . 1 . .
    H H7AA 0.4056 0.6237 0.4134 0.022 Uiso calc R 1 . .
    H H7AB 0.5276 0.5756 0.4985 0.022 Uiso calc R 1 . .
    C C8A 0.3248(2) 0.61578(9) 0.60028(16) 0.0308(3) Uani d . 1 . .
    H H8AA 0.2389 0.5815 0.5778 0.046 Uiso calc R 1 . .
    H H8AB 0.2652 0.6583 0.6037 0.046 Uiso calc R 1 . .
    H H8AC 0.3812 0.6060 0.6839 0.046 Uiso calc R 1 . .
    C C9A 0.5129(2) 0.74197(6) 0.51372(13) 0.0238(2) Uani d . 1 . .
    H H9AA 0.4314 0.7445 0.5845 0.029 Uiso calc R 1 . .
    H H9AB 0.6039 0.7760 0.5289 0.029 Uiso calc R 1 . .
    C C10A 0.4094(2) 0.75780(8) 0.38697(15) 0.0307(3) Uani d . 1 . .
    H H10A 0.3576 0.8016 0.3922 0.046 Uiso calc R 1 . .
    H H10B 0.3161 0.7253 0.3723 0.046 Uiso calc R 1 . .
    H H10C 0.4892 0.7565 0.3162 0.046 Uiso calc R 1 . .
    C C11A 0.70013(17) 0.66878(6) 0.65050(11) 0.01895(19) Uani d . 1 . .
    H H11A 0.7861 0.7051 0.6585 0.023 Uiso calc R 1 . .
    H H11B 0.6135 0.6752 0.7171 0.023 Uiso calc R 1 . .
    C C12A 0.79772(18) 0.60338(7) 0.67707(12) 0.0225(2) Uani d . 1 . .
    H H12A 0.8461 0.6031 0.7652 0.034 Uiso calc R 1 . .
    H H12B 0.8933 0.5988 0.6182 0.034 Uiso calc R 1 . .
    H H12C 0.7156 0.5667 0.6647 0.034 Uiso calc R 1 . .
    O O1B 1.02736(12) 0.99945(5) 0.57343(9) 0.02120(16) Uani d . 1 . .
    O O2B 1.10569(10) 0.93091(5) 0.41324(8) 0.01761(14) Uani d . 1 . .
    H H2OB 1.2073 0.9416 0.4385 0.026 Uiso calc R 1 . .
    O O3B 0.76722(11) 0.88088(5) 0.67077(9) 0.02200(17) Uani d . 1 . .
    H H3OB 0.6892 0.8663 0.7168 0.033 Uiso calc R 1 . .
    O O4B 0.42411(10) 0.95514(5) 0.46248(9) 0.01896(15) Uani d . 1 . .
    O O5B 0.41095(11) 0.87999(5) 0.62477(9) 0.01882(15) Uani d . 1 . .
    N N1B 0.11875(14) 0.93897(5) 0.00228(10) 0.01887(17) Uani d . 1 . .
    C C1B 0.99015(13) 0.95720(6) 0.48948(10) 0.01417(16) Uani d . 1 . .
    C C2B 0.80012(13) 0.93187(6) 0.46378(10) 0.01577(17) Uani d . 1 . .
    H H2BA 0.8044 0.8870 0.4281 0.019 Uiso calc R 1 . .
    H H2BB 0.7397 0.9604 0.3993 0.019 Uiso calc R 1 . .
    C C3B 0.69307(12) 0.93078(6) 0.58625(10) 0.01484(16) Uani d . 1 . .
    H H3BA 0.7080 0.9742 0.6296 0.018 Uiso calc R 1 . .
    C C4B 0.49200(13) 0.91967(5) 0.55639(10) 0.01426(16) Uani d . 1 . .
    C C5B -0.02184(18) 0.99158(7) 0.02759(15) 0.0264(2) Uani d . 1 . .
    H H5BA -0.0549 0.9877 0.1175 0.032 Uiso calc R 1 . .
    H H5BB 0.0315 1.0354 0.0172 0.032 Uiso calc R 1 . .
    C C6B -0.1902(3) 0.98789(11) -0.0588(3) 0.0523(6) Uani d . 1 . .
    H H6BA -0.2759 1.0197 -0.0293 0.078 Uiso calc R 1 . .
    H H6BB -0.2396 0.9436 -0.0549 0.078 Uiso calc R 1 . .
    H H6BC -0.1621 0.9980 -0.1469 0.078 Uiso calc R 1 . .
    C C7B 0.26558(17) 0.94955(7) 0.10709(12) 0.0215(2) Uani d . 1 . .
    H H7BA 0.3175 0.9935 0.0951 0.026 Uiso calc R 1 . .
    H H7BB 0.2117 0.9493 0.1913 0.026 Uiso calc R 1 . .
    C C8B 0.4142(2) 0.89834(9) 0.10931(17) 0.0337(3) Uani d . 1 . .
    H H8BA 0.5074 0.9117 0.1711 0.051 Uiso calc R 1 . .
    H H8BB 0.4619 0.8951 0.0242 0.051 Uiso calc R 1 . .
    H H8BC 0.3678 0.8556 0.1340 0.051 Uiso calc R 1 . .
    C C9B 0.03916(19) 0.86912(6) 0.00799(13) 0.0232(2) Uani d . 1 . .
    H H9BA -0.0503 0.8646 -0.0627 0.028 Uiso calc R 1 . .
    H H9BB 0.1332 0.8369 -0.0070 0.028 Uiso calc R 1 . .
    C C10B -0.0468(2) 0.85122(8) 0.13452(15) 0.0305(3) Uani d . 1 . .
    H H10D -0.0843 0.8053 0.1317 0.046 Uiso calc R 1 . .
    H H10E -0.1488 0.8795 0.1459 0.046 Uiso calc R 1 . .
    H H10F 0.0385 0.8576 0.2061 0.046 Uiso calc R 1 . .
    C C11B 0.18992(19) 0.94528(6) -0.13422(12) 0.0224(2) Uani d . 1 . .
    H H11C 0.2713 0.9083 -0.1479 0.027 Uiso calc R 1 . .
    H H11D 0.0901 0.9407 -0.1972 0.027 Uiso calc R 1 . .
    C C12B 0.28672(18) 1.01017(7) -0.16150(13) 0.0229(2) Uani d . 1 . .
    H H12D 0.3146 1.0118 -0.2518 0.034 Uiso calc R 1 . .
    H H12E 0.3955 1.0124 -0.1084 0.034 Uiso calc R 1 . .
    H H12F 0.2113 1.0474 -0.1416 0.034 Uiso calc R 1 . .
    O O1W 0.12929(18) 0.60364(8) 0.28868(14) 0.0250(4) Uani d P 0.721(5) . .
    H H1W1 0.0585 0.6171 0.2175 0.037 Uiso d PR 0.721(5) . .
    H H2W1 0.0955 0.5698 0.3439 0.037 Uiso d PR 0.721(5) . .
    O O2W 0.09626(12) 0.80596(5) 0.64819(10) 0.02132(16) Uani d . 1 . .
    H H1W2 0.1780 0.8322 0.6271 0.032 Uiso d R 1 . .
    H H2W2 0.0171 0.8259 0.6557 0.032 Uiso d R 1 . .
    O O3W 0.61177(12) 0.81035(5) 0.86527(9) 0.01997(16) Uani d . 1 . .
    H H2W3 0.521(3) 0.7902(13) 0.852(2) 0.035(6) Uiso d . 1 . .
    H H1W3 0.695(3) 0.7793(11) 0.882(2) 0.025(5) Uiso d . 1 . .
loop_
    _atom_site_aniso_label
    _atom_site_aniso_U_11
    _atom_site_aniso_U_22
    _atom_site_aniso_U_33
    _atom_site_aniso_U_12
    _atom_site_aniso_U_13
    _atom_site_aniso_U_23
    O1A 0.0113(3) 0.0259(4) 0.0164(3) -0.0009(3) 0.0000(2) -0.0004(3)
    O2A 0.0190(3) 0.0241(4) 0.0180(4) 0.0048(3) -0.0005(3) -0.0020(3)
    O3A 0.0122(3) 0.0276(4) 0.0226(4) -0.0015(3) 0.0004(2) 0.0107(3)
    O4A 0.0126(3) 0.0249(4) 0.0219(4) -0.0003(3) 0.0021(2) 0.0073(3)
    O5A 0.0131(3) 0.0198(4) 0.0199(4) 0.0003(3) -0.0010(2) 0.0014(3)
    N1A 0.0214(4) 0.0148(4) 0.0126(4) -0.0008(3) -0.0025(3) -0.0010(3)
    C1A 0.0128(3) 0.0178(4) 0.0126(4) 0.0006(3) 0.0002(3) 0.0041(3)
    C2A 0.0118(3) 0.0243(5) 0.0140(4) 0.0007(3) 0.0003(3) -0.0003(4)
    C3A 0.0105(3) 0.0188(4) 0.0144(4) -0.0002(3) 0.0004(3) 0.0012(3)
    C4A 0.0109(3) 0.0161(4) 0.0158(4) -0.0020(3) -0.0002(3) -0.0015(3)
    C5A 0.0242(5) 0.0301(6) 0.0149(4) -0.0030(4) 0.0019(3) 0.0016(4)
    C6A 0.0367(8) 0.0565(11) 0.0334(8) -0.0218(8) 0.0063(6) 0.0035(8)
    C7A 0.0206(4) 0.0170(5) 0.0181(5) -0.0019(3) -0.0010(3) -0.0033(4)
    C8A 0.0261(6) 0.0350(7) 0.0320(7) -0.0060(5) 0.0072(5) -0.0040(6)
    C9A 0.0357(6) 0.0156(5) 0.0194(5) 0.0034(4) -0.0079(4) -0.0012(4)
    C10A 0.0425(8) 0.0240(6) 0.0242(6) 0.0068(5) -0.0126(5) -0.0001(5)
    C11A 0.0268(5) 0.0171(5) 0.0125(4) 0.0009(3) -0.0044(3) -0.0010(3)
    C12A 0.0267(5) 0.0221(5) 0.0183(5) 0.0044(4) -0.0045(4) -0.0001(4)
    O1B 0.0184(3) 0.0239(4) 0.0214(4) -0.0047(3) 0.0029(3) -0.0072(3)
    O2B 0.0115(3) 0.0249(4) 0.0165(3) -0.0017(3) 0.0019(2) -0.0030(3)
    O3B 0.0127(3) 0.0291(5) 0.0244(4) 0.0010(3) 0.0026(3) 0.0111(3)
    O4B 0.0120(3) 0.0229(4) 0.0219(4) -0.0011(3) 0.0002(2) 0.0063(3)
    O5B 0.0144(3) 0.0203(4) 0.0219(4) -0.0018(3) 0.0037(2) 0.0042(3)
    N1B 0.0236(4) 0.0164(4) 0.0166(4) -0.0034(3) 0.0015(3) -0.0052(3)
    C1B 0.0129(3) 0.0169(4) 0.0128(4) -0.0018(3) 0.0012(3) 0.0017(3)
    C2B 0.0121(3) 0.0202(5) 0.0151(4) -0.0029(3) 0.0021(3) -0.0013(4)
    C3B 0.0108(3) 0.0179(4) 0.0160(4) 0.0000(3) 0.0015(3) 0.0014(3)
    C4B 0.0125(3) 0.0144(4) 0.0160(4) -0.0002(3) 0.0024(3) -0.0017(3)
    C5B 0.0233(5) 0.0215(6) 0.0342(7) 0.0000(4) 0.0009(4) -0.0083(5)
    C6B 0.0329(8) 0.0401(10) 0.0819(16) 0.0063(7) -0.0226(9) -0.0168(10)
    C7B 0.0243(5) 0.0253(5) 0.0150(4) -0.0036(4) 0.0010(3) -0.0036(4)
    C8B 0.0309(7) 0.0379(8) 0.0318(7) 0.0054(6) -0.0033(5) 0.0003(6)
    C9B 0.0333(6) 0.0172(5) 0.0195(5) -0.0076(4) 0.0046(4) -0.0051(4)
    C10B 0.0391(7) 0.0288(7) 0.0243(6) -0.0134(5) 0.0080(5) -0.0060(5)
    C11B 0.0346(6) 0.0185(5) 0.0143(5) -0.0048(4) 0.0018(4) -0.0028(4)
    C12B 0.0278(5) 0.0203(5) 0.0206(5) -0.0057(4) 0.0026(4) -0.0012(4)
    O1W 0.0206(6) 0.0304(7) 0.0235(7) -0.0050(4) -0.0031(4) 0.0084(5)
    O2W 0.0170(3) 0.0205(4) 0.0265(4) -0.0009(3) 0.0011(3) 0.0063(3)
    O3W 0.0168(3) 0.0201(4) 0.0231(4) -0.0002(3) 0.0020(3) 0.0046(3)
_geom_special_details
;
All e.s.d.'s (except the e.s.d. in the dihedral angle between two l.s. planes)
are estimated using the full covariance matrix. The cell e.s.d.'s are taken
into account individually in the estimation of e.s.d.'s in distances, angles
and torsion angles; correlations between e.s.d.'s in cell parameters are only
used when they are defined by crystal symmetry. An approximate (isotropic)
treatment of cell e.s.d.'s is used for estimating e.s.d.'s involving l.s.
planes.
;
loop_
    _geom_bond_atom_site_label_1
    _geom_bond_atom_site_label_2
    _geom_bond_site_symmetry_2
    _geom_bond_distance
    _geom_bond_publ_flag
    O1A C1A . 1.3141(13) ?
    O1A H1OA . 0.8200 ?
    O2A C1A . 1.2215(14) ?
    O3A C3A . 1.4140(14) ?
    O3A H3OA . 0.8200 ?
    O4A C4A . 1.2804(13) ?
    O5A C4A . 1.2407(13) ?
    N1A C5A . 1.5134(16) ?
    N1A C7A . 1.5162(15) ?
    N1A C11A . 1.5223(14) ?
    N1A C9A . 1.5228(16) ?
    C1A C2A . 1.5127(14) ?
    C2A C3A . 1.5193(14) ?
    C2A H2AA . 0.9700 ?
    C2A H2AB . 0.9700 ?
    C3A C4A . 1.5333(13) ?
    C3A H3AA . 0.9800 ?
    C5A C6A . 1.517(2) ?
    C5A H5AA . 0.9700 ?
    C5A H5AB . 0.9700 ?
    C6A H6AA . 0.9600 ?
    C6A H6AB . 0.9600 ?
    C6A H6AC . 0.9600 ?
    C7A C8A . 1.5158(19) ?
    C7A H7AA . 0.9700 ?
    C7A H7AB . 0.9700 ?
    C8A H8AA . 0.9600 ?
    C8A H8AB . 0.9600 ?
    C8A H8AC . 0.9600 ?
    C9A C10A . 1.5185(18) ?
    C9A H9AA . 0.9700 ?
    C9A H9AB . 0.9700 ?
    C10A H10A . 0.9600 ?
    C10A H10B . 0.9600 ?
    C10A H10C . 0.9600 ?
    C11A C12A . 1.5150(17) ?
    C11A H11A . 0.9700 ?
    C11A H11B . 0.9700 ?
    C12A H12A . 0.9600 ?
    C12A H12B . 0.9600 ?
    C12A H12C . 0.9600 ?
    O1B C1B . 1.2297(14) ?
    O2B C1B . 1.3011(13) ?
    O2B H2OB . 0.8200 ?
    O3B C3B . 1.4187(14) ?
    O3B H3OB . 0.8200 ?
    O4B C4B . 1.2835(14) ?
    O5B C4B . 1.2350(14) ?
    N1B C5B . 1.5161(17) ?
    N1B C7B . 1.5184(15) ?
    N1B C9B . 1.5186(16) ?
    N1B C11B . 1.5262(16) ?
    C1B C2B . 1.5197(14) ?
    C2B C3B . 1.5200(15) ?
    C2B H2BA . 0.9700 ?
    C2B H2BB . 0.9700 ?
    C3B C4B . 1.5366(13) ?
    C3B H3BA . 0.9800 ?
    C5B C6B . 1.509(2) ?
    C5B H5BA . 0.9700 ?
    C5B H5BB . 0.9700 ?
    C6B H6BA . 0.9600 ?
    C6B H6BB . 0.9600 ?
    C6B H6BC . 0.9600 ?
    C7B C8B . 1.509(2) ?
    C7B H7BA . 0.9700 ?
    C7B H7BB . 0.9700 ?
    C8B H8BA . 0.9600 ?
    C8B H8BB . 0.9600 ?
    C8B H8BC . 0.9600 ?
    C9B C10B . 1.517(2) ?
    C9B H9BA . 0.9700 ?
    C9B H9BB . 0.9700 ?
    C10B H10D . 0.9600 ?
    C10B H10E . 0.9600 ?
    C10B H10F . 0.9600 ?
    C11B C12B . 1.5163(18) ?
    C11B H11C . 0.9700 ?
    C11B H11D . 0.9700 ?
    C12B H12D . 0.9600 ?
    C12B H12E . 0.9600 ?
    C12B H12F . 0.9600 ?
    O1W H1W1 . 0.9230 ?
    O1W H2W1 . 0.9242 ?
    O2W H1W2 . 0.8398 ?
    O2W H2W2 . 0.7201 ?
    O3W H2W3 . 0.80(3) ?
    O3W H1W3 . 0.89(2) ?
loop_
    _geom_angle_atom_site_label_1
    _geom_angle_atom_site_label_2
    _geom_angle_atom_site_label_3
    _geom_angle_site_symmetry_1
    _geom_angle_site_symmetry_3
    _geom_angle
    _geom_angle_publ_flag
    C1A O1A H1OA . . 109.5 ?
    C3A O3A H3OA . . 109.5 ?
    C5A N1A C7A . . 106.18(9) ?
    C5A N1A C11A . . 111.11(9) ?
    C7A N1A C11A . . 111.36(9) ?
    C5A N1A C9A . . 111.72(10) ?
    C7A N1A C9A . . 110.76(9) ?
    C11A N1A C9A . . 105.80(9) ?
    O2A C1A O1A . . 124.62(10) ?
    O2A C1A C2A . . 122.90(9) ?
    O1A C1A C2A . . 112.45(9) ?
    C1A C2A C3A . . 112.13(9) ?
    C1A C2A H2AA . . 109.2 ?
    C3A C2A H2AA . . 109.2 ?
    C1A C2A H2AB . . 109.2 ?
    C3A C2A H2AB . . 109.2 ?
    H2AA C2A H2AB . . 107.9 ?
    O3A C3A C2A . . 108.03(9) ?
    O3A C3A C4A . . 112.50(9) ?
    C2A C3A C4A . . 111.89(8) ?
    O3A C3A H3AA . . 108.1 ?
    C2A C3A H3AA . . 108.1 ?
    C4A C3A H3AA . . 108.1 ?
    O5A C4A O4A . . 126.25(9) ?
    O5A C4A C3A . . 118.17(9) ?
    O4A C4A C3A . . 115.55(9) ?
    N1A C5A C6A . . 114.44(12) ?
    N1A C5A H5AA . . 108.7 ?
    C6A C5A H5AA . . 108.7 ?
    N1A C5A H5AB . . 108.7 ?
    C6A C5A H5AB . . 108.7 ?
    H5AA C5A H5AB . . 107.6 ?
    C5A C6A H6AA . . 109.5 ?
    C5A C6A H6AB . . 109.5 ?
    H6AA C6A H6AB . . 109.5 ?
    C5A C6A H6AC . . 109.5 ?
    H6AA C6A H6AC . . 109.5 ?
    H6AB C6A H6AC . . 109.5 ?
    C8A C7A N1A . . 114.88(10) ?
    C8A C7A H7AA . . 108.5 ?
    N1A C7A H7AA . . 108.5 ?
    C8A C7A H7AB . . 108.5 ?
    N1A C7A H7AB . . 108.5 ?
    H7AA C7A H7AB . . 107.5 ?
    C7A C8A H8AA . . 109.5 ?
    C7A C8A H8AB . . 109.5 ?
    H8AA C8A H8AB . . 109.5 ?
    C7A C8A H8AC . . 109.5 ?
    H8AA C8A H8AC . . 109.5 ?
    H8AB C8A H8AC . . 109.5 ?
    C10A C9A N1A . . 114.62(11) ?
    C10A C9A H9AA . . 108.6 ?
    N1A C9A H9AA . . 108.6 ?
    C10A C9A H9AB . . 108.6 ?
    N1A C9A H9AB . . 108.6 ?
    H9AA C9A H9AB . . 107.6 ?
    C9A C10A H10A . . 109.5 ?
    C9A C10A H10B . . 109.5 ?
    H10A C10A H10B . . 109.5 ?
    C9A C10A H10C . . 109.5 ?
    H10A C10A H10C . . 109.5 ?
    H10B C10A H10C . . 109.5 ?
    C12A C11A N1A . . 115.02(10) ?
    C12A C11A H11A . . 108.5 ?
    N1A C11A H11A . . 108.5 ?
    C12A C11A H11B . . 108.5 ?
    N1A C11A H11B . . 108.5 ?
    H11A C11A H11B . . 107.5 ?
    C11A C12A H12A . . 109.5 ?
    C11A C12A H12B . . 109.5 ?
    H12A C12A H12B . . 109.5 ?
    C11A C12A H12C . . 109.5 ?
    H12A C12A H12C . . 109.5 ?
    H12B C12A H12C . . 109.5 ?
    C1B O2B H2OB . . 109.5 ?
    C3B O3B H3OB . . 109.5 ?
    C5B N1B C7B . . 105.47(9) ?
    C5B N1B C9B . . 110.76(10) ?
    C7B N1B C9B . . 111.87(10) ?
    C5B N1B C11B . . 111.84(11) ?
    C7B N1B C11B . . 111.72(10) ?
    C9B N1B C11B . . 105.31(9) ?
    O1B C1B O2B . . 124.28(9) ?
    O1B C1B C2B . . 122.10(10) ?
    O2B C1B C2B . . 113.61(9) ?
    C1B C2B C3B . . 112.47(8) ?
    C1B C2B H2BA . . 109.1 ?
    C3B C2B H2BA . . 109.1 ?
    C1B C2B H2BB . . 109.1 ?
    C3B C2B H2BB . . 109.1 ?
    H2BA C2B H2BB . . 107.8 ?
    O3B C3B C2B . . 108.12(9) ?
    O3B C3B C4B . . 111.92(9) ?
    C2B C3B C4B . . 112.45(8) ?
    O3B C3B H3BA . . 108.1 ?
    C2B C3B H3BA . . 108.1 ?
    C4B C3B H3BA . . 108.1 ?
    O5B C4B O4B . . 126.45(9) ?
    O5B C4B C3B . . 118.59(9) ?
    O4B C4B C3B . . 114.93(9) ?
    C6B C5B N1B . . 115.56(13) ?
    C6B C5B H5BA . . 108.4 ?
    N1B C5B H5BA . . 108.4 ?
    C6B C5B H5BB . . 108.4 ?
    N1B C5B H5BB . . 108.4 ?
    H5BA C5B H5BB . . 107.5 ?
    C5B C6B H6BA . . 109.5 ?
    C5B C6B H6BB . . 109.5 ?
    H6BA C6B H6BB . . 109.5 ?
    C5B C6B H6BC . . 109.5 ?
    H6BA C6B H6BC . . 109.5 ?
    H6BB C6B H6BC . . 109.5 ?
    C8B C7B N1B . . 115.16(11) ?
    C8B C7B H7BA . . 108.5 ?
    N1B C7B H7BA . . 108.5 ?
    C8B C7B H7BB . . 108.5 ?
    N1B C7B H7BB . . 108.5 ?
    H7BA C7B H7BB . . 107.5 ?
    C7B C8B H8BA . . 109.5 ?
    C7B C8B H8BB . . 109.5 ?
    H8BA C8B H8BB . . 109.5 ?
    C7B C8B H8BC . . 109.5 ?
    H8BA C8B H8BC . . 109.5 ?
    H8BB C8B H8BC . . 109.5 ?
    C10B C9B N1B . . 115.51(11) ?
    C10B C9B H9BA . . 108.4 ?
    N1B C9B H9BA . . 108.4 ?
    C10B C9B H9BB . . 108.4 ?
    N1B C9B H9BB . . 108.4 ?
    H9BA C9B H9BB . . 107.5 ?
    C9B C10B H10D . . 109.5 ?
    C9B C10B H10E . . 109.5 ?
    H10D C10B H10E . . 109.5 ?
    C9B C10B H10F . . 109.5 ?
    H10D C10B H10F . . 109.5 ?
    H10E C10B H10F . . 109.5 ?
    C12B C11B N1B . . 115.37(10) ?
    C12B C11B H11C . . 108.4 ?
    N1B C11B H11C . . 108.4 ?
    C12B C11B H11D . . 108.4 ?
    N1B C11B H11D . . 108.4 ?
    H11C C11B H11D . . 107.5 ?
    C11B C12B H12D . . 109.5 ?
    C11B C12B H12E . . 109.5 ?
    H12D C12B H12E . . 109.5 ?
    C11B C12B H12F . . 109.5 ?
    H12D C12B H12F . . 109.5 ?
    H12E C12B H12F . . 109.5 ?
    H1W1 O1W H2W1 . . 122.4 ?
    H1W2 O2W H2W2 . . 107.0 ?
    H2W3 O3W H1W3 . . 105(2) ?
loop_
    _geom_torsion_atom_site_label_1
    _geom_torsion_atom_site_label_2
    _geom_torsion_atom_site_label_3
    _geom_torsion_atom_site_label_4
    _geom_torsion_site_symmetry_1
    _geom_torsion_site_symmetry_2
    _geom_torsion_site_symmetry_3
    _geom_torsion_site_symmetry_4
    _geom_torsion
    _geom_torsion_publ_flag
    O2A C1A C2A C3A . . . . -32.74(15) ?
    O1A C1A C2A C3A . . . . 149.15(10) ?
    C1A C2A C3A O3A . . . . -67.95(12) ?
    C1A C2A C3A C4A . . . . 167.69(9) ?
    O3A C3A C4A O5A . . . . 14.42(14) ?
    C2A C3A C4A O5A . . . . 136.25(11) ?
    O3A C3A C4A O4A . . . . -167.72(9) ?
    C2A C3A C4A O4A . . . . -45.90(13) ?
    C7A N1A C5A C6A . . . . 173.27(12) ?
    C11A N1A C5A C6A . . . . -65.49(15) ?
    C9A N1A C5A C6A . . . . 52.41(15) ?
    C5A N1A C7A C8A . . . . 178.34(11) ?
    C11A N1A C7A C8A . . . . 57.26(14) ?
    C9A N1A C7A C8A . . . . -60.18(14) ?
    C5A N1A C9A C10A . . . . 58.05(15) ?
    C7A N1A C9A C10A . . . . -60.11(15) ?
    C11A N1A C9A C10A . . . . 179.09(13) ?
    C5A N1A C11A C12A . . . . -59.67(14) ?
    C7A N1A C11A C12A . . . . 58.48(14) ?
    C9A N1A C11A C12A . . . . 178.89(11) ?
    O1B C1B C2B C3B . . . . -32.15(15) ?
    O2B C1B C2B C3B . . . . 149.04(10) ?
    C1B C2B C3B O3B . . . . -68.04(12) ?
    C1B C2B C3B C4B . . . . 167.90(9) ?
    O3B C3B C4B O5B . . . . 14.28(14) ?
    C2B C3B C4B O5B . . . . 136.21(11) ?
    O3B C3B C4B O4B . . . . -167.58(10) ?
    C2B C3B C4B O4B . . . . -45.64(13) ?
    C7B N1B C5B C6B . . . . -175.46(16) ?
    C9B N1B C5B C6B . . . . -54.24(19) ?
    C11B N1B C5B C6B . . . . 62.89(19) ?
    C5B N1B C7B C8B . . . . 174.61(12) ?
    C9B N1B C7B C8B . . . . 54.12(15) ?
    C11B N1B C7B C8B . . . . -63.67(15) ?
    C5B N1B C9B C10B . . . . -57.11(16) ?
    C7B N1B C9B C10B . . . . 60.26(16) ?
    C11B N1B C9B C10B . . . . -178.18(13) ?
    C5B N1B C11B C12B . . . . 63.04(14) ?
    C7B N1B C11B C12B . . . . -54.94(15) ?
    C9B N1B C11B C12B . . . . -176.59(11) ?
loop_
    _geom_hbond_atom_site_label_D
    _geom_hbond_atom_site_label_H
    _geom_hbond_atom_site_label_A
    _geom_hbond_site_symmetry_A
    _geom_hbond_distance_DH
    _geom_hbond_distance_HA
    _geom_hbond_distance_DA
    _geom_hbond_angle_DHA
    _geom_hbond_publ_flag
    O1A H1OA O4A 1_655 0.8200 1.6800 2.4977(11) 171 y
    O3A H3OA O2W . 0.8200 1.9800 2.7296(14) 151 y
    O3A H3OA O5A . 0.8200 2.2700 2.6853(11) 112 y
    O3B H3OB O3W . 0.8200 2.0000 2.7435(13) 151 y
    O3B H3OB O5B . 0.8200 2.2600 2.6837(12) 112 y
    O1W H1W1 O4A 1_554 0.9200 2.0300 2.9354(17) 166 y
    O1W H2W1 O1B 2_646 0.9200 1.9000 2.8018(18) 165 y
    O2W H1W2 O5B . 0.8400 1.9900 2.7969(13) 162 y
    O2W H2W2 O3B 1_455 0.7200 2.1800 2.8961(13) 176 y
    O3W H2W3 O3A . 0.80(2) 2.13(2) 2.9169(13) 173(2) y
    O3W H1W3 O5A 1_655 0.89(2) 1.94(2) 2.7894(12) 160(2) y
    C2A H2AB O1W 1_556 0.9700 2.4400 3.3852(18) 165 y
    C5A H5AA O1A 1_554 0.9700 2.4100 3.2814(15) 149 y
    C6A H6AA O1W 1_655 0.9600 2.5900 3.296(2) 131 y
    C6A H6AB O2W 1_655 0.9600 2.6000 3.434(2) 146 y
    C7A H7AA O1W . 0.9700 2.4200 3.2511(18) 144 y
    C11A H11B O2A . 0.9700 2.5300 3.2884(15) 135 y
    C7A H7AB O4B 2_646 0.9700 2.4600 3.3796(16) 158 y
    C5B H5BB O4A 2_556 0.9700 2.5100 3.4141(17) 156 y
    C6B H6BC O1W 2_555 0.9600 2.5800 3.350(3) 137 y
    C7B H7BB O2B 1_455 0.9700 2.4700 3.4325(15) 170 y
