# Supplementary material for: Tetra­ethyl­ammonium l-malate 1.36-hydrate
Source: Acta Crystallogr Sect E Struct Rep Online. 2008 Dec 10;65(Pt 1):o49–50. doi: 10.1107/S1600536808040348 (PMC2967964; doi:10.1107/S1600536808040348)
Supplement: Supplementary file 2 [file e-65-00o49-Isup2.hkl]

# 
# h,k,l, Fc-squared, Fo-squared, sigma(Fo-squared) and status flag 
# 
data_I
_shelx_title ' aza1b_0m in P2(1)' 
_shelx_refln_list_code          4 
_shelx_F_calc_maximum      166.09 
_exptl_crystal_F_000       636.00 
_reflns_d_resolution_high  0.5764 
 
loop_ 
 _symmetry_equiv_pos_as_xyz 
 'x, y, z' 
 '-x, y+1/2, -z' 
 
_cell_length_a     7.4724 
_cell_length_b    19.9721 
_cell_length_c    10.2726 
_cell_angle_alpha  90.000 
_cell_angle_beta   92.481 
_cell_angle_gamma  90.000 
 
_shelx_F_squared_multiplier     1.000 
 
loop_ 
 _refln_index_h 
 _refln_index_k 
 _refln_index_l 
 _refln_F_squared_calc 
 _refln_F_squared_meas 
 _refln_F_squared_sigma 
 _refln_observed_status 
   1   0   0       46.25       48.10      1.75 o 
   2   0   0      634.95      413.10     10.55 o 
   3   0   0      498.41      535.65     48.28 o 
   4   0   0      264.45      291.67      6.53 o 
   5   0   0       44.57       42.37      1.88 o 
   6   0   0      107.01      114.73      3.35 o 
   7   0   0       17.84       15.82      1.69 o 
   8   0   0        2.38        5.91      3.09 o 
   9   0   0       17.08       20.37      3.70 o 
   1   1   0     1492.29     1542.86     13.58 o 
   2   1   0      137.36      144.76      2.71 o 
   3   1   0     2864.24     3135.95     40.42 o 
   4   1   0       42.89       41.81      1.78 o 
   5   1   0      339.16      351.24      5.25 o 
   6   1   0      359.49      376.28      5.20 o 
   7   1   0      134.11      113.64      3.04 o 
   8   1   0       56.97       55.13      2.18 o 
   9   1   0       31.75       31.61      2.53 o 
   1   2   0     2967.40     2840.39     25.83 o 
   2   2   0      318.07      340.34      4.25 o 
   3   2   0      516.25      558.01      8.40 o 
   4   2   0      565.05      610.81     11.60 o 
   5   2   0      320.37      297.62      4.72 o 
   6   2   0      527.42      487.36      6.24 o 
   7   2   0      197.85      194.93      3.71 o 
   8   2   0       28.07       27.49      1.71 o 
   9   2   0       60.39       63.89      3.27 o 
  10   2   0      157.17      153.81      6.10 o 
   1   3   0       92.85       88.43      1.28 o 
   2   3   0      101.57       96.27      1.64 o 
   3   3   0     5448.25     5889.71     63.55 o 
   4   3   0        0.30        0.83      0.82 o 
   5   3   0      135.89      131.46      2.91 o 
   6   3   0      117.25      105.42      2.49 o 
   7   3   0      178.40      145.75      3.17 o 
   8   3   0        2.24        2.24      1.16 o 
   9   3   0        2.68       10.28      1.92 o 
  10   3   0       40.39       30.73      3.54 o 
   0   4   0    27586.06    26952.95    475.21 o 
   1   4   0     1868.12     1980.44     14.95 o 
   2   4   0      361.01      329.60      3.68 o 
   3   4   0      509.81      568.64      7.04 o 
   4   4   0      362.65      339.21      4.69 o 
   5   4   0       31.89       37.96      3.20 o 
   6   4   0       67.52       59.60      1.93 o 
   7   4   0       47.95       52.92      2.33 o 
   8   4   0       13.90       18.88      1.81 o 
   9   4   0       69.61       73.75      3.02 o 
  10   4   0       66.28       69.32      4.65 o 
  11   4   0       78.67       70.69      7.64 o 
   1   5   0     2036.59     2078.29     14.59 o 
   2   5   0      462.61      487.04      5.21 o 
   3   5   0      117.41      113.10      1.61 o 
   4   5   0     1040.30     1036.97      8.83 o 
   5   5   0      207.53      197.79      2.43 o 
   6   5   0      147.92      123.09      3.15 o 
   7   5   0      153.21      134.46      3.13 o 
   8   5   0       77.29       79.97      2.99 o 
   9   5   0       50.97       51.10      2.00 o 
  10   5   0       17.88       18.91      4.25 o 
  11   5   0        9.30        8.74      2.87 o 
   0   6   0     1833.53     1903.04     22.29 o 
   1   6   0      736.74      830.92      6.19 o 
   2   6   0      241.15      251.45      2.84 o 
   3   6   0     5186.69     5447.86     41.75 o 
   4   6   0      187.84      169.15      1.99 o 
   5   6   0      534.24      568.93      4.48 o 
   6   6   0      134.58      147.65      2.67 o 
   7   6   0       59.54       55.19      1.55 o 
   8   6   0       16.64       19.07      0.92 o 
   9   6   0       44.87       42.97      1.81 o 
  10   6   0       68.67       69.98      1.99 o 
  11   6   0       32.17       35.96      2.27 o 
  12   6   0       16.68       22.70      3.72 o 
   1   7   0      369.83      376.21      3.17 o 
   2   7   0     6471.34     6828.39     55.68 o 
   3   7   0      548.95      642.05      5.43 o 
   4   7   0      203.67      199.70      2.34 o 
   5   7   0      124.49      137.09      1.79 o 
   6   7   0       61.81       57.49      1.31 o 
   7   7   0      202.74      182.36      3.32 o 
   8   7   0      639.18      610.52      6.74 o 
   9   7   0       41.36       40.98      2.72 o 
  10   7   0       30.38       31.86      1.60 o 
  11   7   0       79.77       88.09      3.25 o 
  12   7   0        4.34        4.92      1.55 o 
   0   8   0      108.16      106.54      2.28 o 
   1   8   0     1720.48     1798.50     16.78 o 
   2   8   0      721.30      813.57      7.22 o 
   3   8   0       70.76       66.49      1.15 o 
   4   8   0      893.42      947.33      7.33 o 
   5   8   0       57.22       55.48      1.22 o 
   6   8   0       27.51       23.53      1.57 o 
   7   8   0       91.97       91.36      1.96 o 
   8   8   0       82.07       89.10      2.15 o 
   9   8   0       84.36       86.46      2.24 o 
  10   8   0      134.76      127.15      4.63 o 
  11   8   0       35.80       40.04      3.32 o 
  12   8   0        0.66        0.67      1.49 o 
   1   9   0     1151.82     1198.01     10.53 o 
   2   9   0     2759.37     2876.28     21.99 o 
   3   9   0      182.34      163.82      1.74 o 
   4   9   0      212.40      228.54      2.56 o 
   5   9   0      113.96      115.34      1.80 o 
   6   9   0      149.53      147.58      2.12 o 
   7   9   0       86.09       78.12      1.58 o 
   8   9   0      108.68      116.16      2.54 o 
   9   9   0      115.38      116.97      2.72 o 
  10   9   0       30.50       33.43      3.48 o 
  11   9   0        8.22        7.94      2.42 o 
  12   9   0        5.12        6.75      1.69 o 
   0  10   0       13.69       13.32      0.96 o 
   1  10   0       79.86       61.84      1.16 o 
   2  10   0       43.97       34.90      0.98 o 
   3  10   0      847.85      867.93      6.18 o 
   4  10   0      266.54      262.52      2.90 o 
   5  10   0     1154.33     1132.55      8.90 o 
   6  10   0       67.45       64.46      1.48 o 
   7  10   0       18.24       19.11      1.00 o 
   8  10   0       20.74       17.04      1.29 o 
   9  10   0       72.27       73.65      3.55 o 
  10  10   0       32.36       30.46      3.05 o 
  11  10   0       37.56       43.56      2.78 o 
  12  10   0       13.50       13.93      3.05 o 
   1  11   0       37.69       30.12      0.82 o 
   2  11   0      412.24      457.30      4.71 o 
   3  11   0      565.08      566.50      6.23 o 
   4  11   0      479.27      459.92      4.77 o 
   5  11   0       40.61       42.78      1.26 o 
   6  11   0       28.98       24.79      1.49 o 
   7  11   0      170.26      152.71      2.62 o 
   8  11   0       21.85       21.85      2.16 o 
   9  11   0       17.03       20.09      1.84 o 
  10  11   0       30.91       35.23      2.31 o 
  11  11   0       16.50       15.44      2.20 o 
  12  11   0       28.17       27.31      2.34 o 
   0  12   0      890.50     1016.73     11.27 o 
   1  12   0        8.41        5.49      0.59 o 
   2  12   0      244.38      223.13      2.55 o 
   3  12   0       75.55       69.56      1.38 o 
   4  12   0       95.77       88.88      1.85 o 
   5  12   0      194.35      191.98      2.88 o 
   6  12   0      288.35      286.70      3.80 o 
   7  12   0       37.22       37.91      1.69 o 
   8  12   0       14.80       16.47      1.64 o 
   9  12   0      307.18      303.74      8.40 o 
  10  12   0       18.47       22.94      2.47 o 
  11  12   0        3.31        5.39      1.92 o 
  12  12   0       28.38       31.28      2.52 o 
   1  13   0      339.04      323.08      3.05 o 
   2  13   0      188.86      200.28      2.46 o 
   3  13   0      103.17      114.39      1.94 o 
   4  13   0      185.49      179.39      2.42 o 
   5  13   0       38.37       27.39      1.23 o 
   6  13   0        5.18        3.44      0.91 o 
   7  13   0       16.66       17.36      1.37 o 
   8  13   0       34.88       35.68      1.66 o 
   9  13   0      160.12      169.12      4.41 o 
  10  13   0       26.92       23.17      3.37 o 
  11  13   0       56.76       67.37      3.60 o 
  12  13   0       46.63       51.57      6.57 o 
   0  14   0     2919.10     2894.43     29.47 o 
   1  14   0     1538.75     1537.09     10.90 o 
   2  14   0      164.45      150.66      2.25 o 
   3  14   0        6.00        6.70      0.79 o 
   4  14   0       68.98       78.94      1.64 o 
   5  14   0      262.69      251.18      3.64 o 
   6  14   0      373.05      356.26      5.24 o 
   7  14   0       14.14       17.35      1.40 o 
   8  14   0       13.41       11.72      1.29 o 
   9  14   0       76.48       82.98      3.26 o 
  10  14   0       27.90       25.46      2.37 o 
  11  14   0        1.38        0.92      1.88 o 
   1  15   0      377.34      376.46      3.38 o 
   2  15   0      317.57      289.04      3.02 o 
   3  15   0       45.52       44.90      1.38 o 
   4  15   0      141.82      129.14      2.35 o 
   5  15   0      101.14      100.90      2.52 o 
   6  15   0       93.93       93.38      3.00 o 
   7  15   0       88.52       94.68      3.16 o 
   8  15   0       37.16       41.22      2.01 o 
   9  15   0       49.56       58.09      2.96 o 
  10  15   0       35.94       35.86      2.63 o 
  11  15   0        5.40        3.72      1.69 o 
   0  16   0     3216.85     3257.71     33.32 o 
   1  16   0       13.39       13.04      0.70 o 
   2  16   0        9.97        8.96      0.64 o 
   3  16   0       40.53       36.03      1.30 o 
   4  16   0       40.08       42.80      1.36 o 
   5  16   0      403.39      397.36      5.16 o 
   6  16   0       33.11       32.32      1.90 o 
   7  16   0      142.65      142.82      4.59 o 
   8  16   0       11.79       12.33      1.50 o 
   9  16   0       77.07       79.32      3.41 o 
  10  16   0       33.50       36.52      2.67 o 
  11  16   0        3.77        4.80      1.86 o 
   1  17   0       34.67       31.59      1.26 o 
   2  17   0      282.66      268.58      3.26 o 
   3  17   0      437.54      405.92      4.60 o 
   4  17   0       88.04       84.61      2.20 o 
   5  17   0       69.63       56.53      2.19 o 
   6  17   0        0.79        1.92      1.07 o 
   7  17   0       24.37       22.59      1.77 o 
   8  17   0       79.93       81.63      3.29 o 
   9  17   0       36.47       40.65      2.66 o 
  10  17   0        7.05        7.59      1.98 o 
  11  17   0       27.31       32.97      3.70 o 
   0  18   0      505.04      504.18      7.07 o 
   1  18   0      243.63      220.23      2.80 o 
   2  18   0       80.91       81.96      1.77 o 
   3  18   0      111.39      120.06      2.37 o 
   4  18   0       24.53       20.05      1.17 o 
   5  18   0       15.62       16.14      1.47 o 
   6  18   0        4.93        2.47      1.16 o 
   7  18   0      106.53      108.64      3.13 o 
   8  18   0       21.12       21.05      2.15 o 
   9  18   0        4.08        3.26      1.63 o 
  10  18   0       27.23       30.06      2.38 o 
  11  18   0       34.33       35.45      2.90 o 
   1  19   0      409.82      410.53      4.63 o 
   2  19   0       26.70       28.85      1.21 o 
   3  19   0      219.47      205.92      3.34 o 
   4  19   0       25.73       25.35      1.31 o 
   5  19   0       72.96       72.15      2.53 o 
   6  19   0        2.01        3.08      1.21 o 
   7  19   0       10.45       11.67      1.79 o 
   8  19   0       28.37       32.17      2.89 o 
   9  19   0       19.46       19.01      2.25 o 
  10  19   0        3.35        1.95      1.59 o 
   0  20   0        4.76        5.98      1.27 o 
   1  20   0      342.76      350.01      4.22 o 
   2  20   0      238.34      253.13      3.28 o 
   3  20   0        5.90        5.43      0.93 o 
   4  20   0       32.10       36.20      1.54 o 
   5  20   0       70.22       65.83      2.52 o 
   6  20   0        6.12        3.95      1.34 o 
   7  20   0       51.99       51.66      3.76 o 
   8  20   0        6.85        8.64      1.90 o 
   9  20   0       19.25       20.49      2.14 o 
  10  20   0        2.03        4.01      1.69 o 
   1  21   0        3.92        5.28      0.89 o 
   2  21   0        9.89       13.42      1.17 o 
   3  21   0       72.09       69.26      1.82 o 
   4  21   0        1.03       -0.92      0.92 o 
   5  21   0       99.20      109.01      3.18 o 
   6  21   0       18.39       15.82      1.90 o 
   7  21   0      163.47      155.03      4.52 o 
   8  21   0       48.89       50.30      3.02 o 
   9  21   0       22.35       24.02      2.26 o 
  10  21   0        0.23        0.79      1.62 o 
   0  22   0        9.92        9.44      2.43 o 
   1  22   0       34.18       45.01      3.39 o 
   2  22   0        2.07        3.07      1.31 o 
   3  22   0      128.21      130.94      2.63 o 
   4  22   0      134.26      132.29      3.17 o 
   5  22   0       79.18       79.25      2.91 o 
   6  22   0       37.42       36.21      3.47 o 
   7  22   0       10.85       15.88      2.10 o 
   8  22   0        9.93       12.32      1.89 o 
   9  22   0        2.62        2.25      1.64 o 
  10  22   0        6.44       11.37      5.25 o 
   1  23   0       71.30       65.99      2.76 o 
   2  23   0      107.74      116.36      3.27 o 
   3  23   0      103.03       99.43      3.42 o 
   4  23   0        2.45        3.25      1.23 o 
   5  23   0       27.29       29.76      2.17 o 
   6  23   0       17.12       16.83      1.90 o 
   7  23   0       12.23       17.57      2.01 o 
   8  23   0       83.80       88.14      3.46 o 
   9  23   0        0.52        3.84      1.68 o 
   0  24   0       22.13       22.88      4.08 o 
   1  24   0       99.60      114.19      4.75 o 
   2  24   0      241.11      228.38      6.60 o 
   3  24   0       12.57       15.41      2.18 o 
   4  24   0      304.68      309.77      5.89 o 
   5  24   0        3.10        7.38      1.58 o 
   6  24   0       19.92       16.67      1.92 o 
   7  24   0       61.23       62.05      2.96 o 
   8  24   0        4.64        6.79      1.97 o 
   9  24   0       10.98       13.22      2.26 o 
   1  25   0        0.35        2.26      2.01 o 
   2  25   0        7.94        7.28      2.18 o 
   3  25   0       57.66       56.41      7.86 o 
   4  25   0       13.01       14.27      1.95 o 
   5  25   0       26.32       27.96      2.14 o 
   6  25   0       43.28       44.75      2.58 o 
   7  25   0       24.98       24.53      2.33 o 
   8  25   0        0.49        2.88      2.08 o 
   0  26   0      188.22      208.04      9.20 o 
   1  26   0        3.00        1.66      2.12 o 
   2  26   0      147.38      153.85     10.45 o 
   3  26   0        9.65        7.39      2.83 o 
   4  26   0       46.01       36.79      3.77 o 
   5  26   0      128.46      144.44      3.98 o 
   6  26   0        8.25        7.81      1.77 o 
   7  26   0        2.63        3.25      1.67 o 
   8  26   0        5.35        6.28      1.90 o 
   1  27   0       93.05       88.98      4.54 o 
   2  27   0       32.46       35.93      3.43 o 
   3  27   0        6.47        6.94      2.63 o 
   4  27   0       14.10        8.84      3.41 o 
   5  27   0        7.39        9.89      2.26 o 
   6  27   0        4.31        3.88      1.67 o 
   7  27   0        2.95        1.39      1.60 o 
   8  27   0        1.01        4.20      1.84 o 
   0  28   0       21.20       18.96      4.09 o 
   1  28   0        2.96        6.38      2.43 o 
   2  28   0       12.75       18.36      2.88 o 
   3  28   0        2.39        0.29      2.19 o 
   4  28   0       32.73       29.16      3.76 o 
   5  28   0        9.81       15.63      3.24 o 
   6  28   0       19.61       19.04      2.49 o 
   7  28   0        5.08        3.10      1.80 o 
   1  29   0        1.73       -2.14      2.14 o 
   2  29   0       20.90       19.41      4.43 o 
   3  29   0       10.20        5.46      2.59 o 
   4  29   0        5.82        6.50      3.74 o 
   5  29   0        0.63        0.40      2.32 o 
   6  29   0       18.65       18.49      5.51 o 
   7  29   0        2.74        1.67      1.80 o 
   0  30   0        1.68        2.00      3.36 o 
   1  30   0       94.76       88.23      7.97 o 
   2  30   0       42.33       34.50      5.39 o 
   3  30   0       10.81       17.64      3.33 o 
   4  30   0       31.68       27.14      3.99 o 
   5  30   0       19.23       19.27      7.56 o 
   6  30   0       17.92       18.33      3.59 o 
   1  31   0       35.57       34.58      3.70 o 
   2  31   0       44.25       56.79      6.43 o 
   3  31   0       14.10       16.05      3.40 o 
   4  31   0       26.52       15.95      3.45 o 
   5  31   0        0.59       -0.25      2.67 o 
   0  32   0       16.28       18.59      4.74 o 
   1  32   0        6.38       13.74      4.26 o 
   2  32   0       22.18       16.93      4.63 o 
   3  32   0        0.95       -0.60      2.59 o 
   4  32   0        4.18        8.64      3.20 o 
   1  33   0       17.22       18.08      4.82 o 
   2  33   0       10.54        8.70      3.08 o 
   3  33   0       39.81       39.17      4.84 o 
   1  34   0       18.10       29.11      5.56 o 
   2  34   0        0.05        4.69      2.96 o 
  -9   0   1       63.90       62.43      5.47 o 
  -8   0   1       67.00       58.79      5.97 o 
  -7   0   1      293.76      264.83      5.74 o 
  -6   0   1       12.04       17.65      1.55 o 
  -5   0   1        0.53        4.49      1.12 o 
  -4   0   1       86.87       91.26      4.63 o 
  -3   0   1     1551.19     1530.92     25.32 o 
  -2   0   1      163.56      135.05      2.32 o 
  -1   0   1     4065.10     4112.72     42.74 o 
   1   0   1     2079.66     2082.02     26.18 o 
   2   0   1      183.34      148.01      2.38 o 
   3   0   1      386.74      357.08      6.88 o 
   4   0   1      630.23      596.21     11.34 o 
   5   0   1       51.69       50.86      2.07 o 
   6   0   1      111.30      130.06      3.64 o 
   7   0   1        4.94        5.84      1.34 o 
   8   0   1        3.06        3.39      1.78 o 
   9   0   1        1.01        1.14      1.76 o 
  10   0   1      263.72      274.64     12.21 o 
  -9   1   1        5.24        6.01      2.85 o 
  -8   1   1       14.79       17.47      1.43 o 
  -7   1   1       89.46       92.25      2.49 o 
  -6   1   1      163.29      145.36      2.89 o 
  -5   1   1       41.25       33.76      1.79 o 
  -4   1   1       80.87       86.28      3.19 o 
  -3   1   1     4026.29     4310.78     41.76 o 
  -2   1   1      353.35      330.03      3.37 o 
  -1   1   1      706.50      722.66      5.84 o 
   0   1   1     2094.17     2166.35     37.89 o 
   1   1   1     1308.41     1296.91     13.18 o 
   2   1   1     1179.52     1222.48     12.06 o 
   3   1   1     3786.69     4068.52     39.03 o 
   4   1   1      199.78      194.75      3.36 o 
   5   1   1       40.94       37.49      1.27 o 
   6   1   1      279.11      238.13      3.60 o 
   7   1   1       64.28       57.60      2.13 o 
   8   1   1      203.25      193.98      4.46 o 
   9   1   1       50.17       54.46      3.17 o 
  10   1   1       13.91       11.86      2.23 o 
 -10   2   1        1.73        4.49      3.33 o 
  -9   2   1       25.35       33.54      5.78 o 
  -8   2   1        1.94        1.49      1.06 o 
  -7   2   1        3.19       -0.19      0.81 o 
  -6   2   1      208.18      207.51      3.52 o 
  -5   2   1       42.34       48.84      6.98 o 
  -4   2   1      113.08       80.00      4.40 o 
  -3   2   1     2198.21     2287.33     19.54 o 
  -2   2   1     2462.19     2543.39     26.25 o 
  -1   2   1      385.69      399.30      4.67 o 
   0   2   1     1100.44     1363.88     10.40 o 
   1   2   1     1067.72     1080.08     16.26 o 
   2   2   1     2349.81     2436.65     29.73 o 
   3   2   1     1034.09     1079.62     13.78 o 
   4   2   1      530.02      537.92     10.19 o 
   5   2   1       74.78       70.18      4.18 o 
   6   2   1      109.56      101.31      2.77 o 
   7   2   1      251.28      229.14      4.24 o 
   8   2   1       33.07       40.77      2.28 o 
   9   2   1      266.59      278.68      6.73 o 
  10   2   1       16.14       17.02      2.43 o 
  11   2   1        1.41       -0.79      3.27 o 
 -10   3   1        7.94        7.79      3.58 o 
  -9   3   1      148.94      152.46      5.73 o 
  -8   3   1       54.16       55.25      2.20 o 
  -7   3   1      278.70      280.05      4.07 o 
  -6   3   1      679.76      681.49      7.89 o 
  -5   3   1      283.30      269.18      6.67 o 
  -4   3   1      757.55      755.28      8.07 o 
  -3   3   1      990.33     1129.55     10.39 o 
  -2   3   1      245.22      332.29      3.64 o 
  -1   3   1     2113.08     2156.99     19.54 o 
   0   3   1       51.44       61.88      0.74 o 
   1   3   1     2626.20     2712.60     24.36 o 
   2   3   1      958.60     1138.71     12.61 o 
   3   3   1      755.54      777.84     21.57 o 
   4   3   1      217.18      214.68     10.06 o 
   5   3   1      645.91      626.76      9.28 o 
   6   3   1      183.76      187.66      3.90 o 
   7   3   1      471.58      461.70      7.08 o 
   8   3   1      208.33      194.92      8.38 o 
   9   3   1      153.96      157.15      5.04 o 
  10   3   1       11.11       12.11      1.98 o 
  11   3   1       32.07       39.93      4.05 o 
 -11   4   1        0.91        3.04      2.38 o 
 -10   4   1       79.39       73.26      7.05 o 
  -9   4   1       38.96       40.15      3.33 o 
  -8   4   1        3.22        2.47      1.06 o 
  -7   4   1      179.65      158.50      3.31 o 
  -6   4   1       17.26       15.49      1.16 o 
  -5   4   1      134.61      133.12      2.92 o 
  -4   4   1      369.90      372.06      3.77 o 
  -3   4   1      354.78      345.22      4.68 o 
  -2   4   1     6485.42     6754.83     60.65 o 
  -1   4   1     1598.04     1617.48     12.32 o 
   0   4   1       71.58       54.86      0.75 o 
   1   4   1     1777.55     1879.28     15.08 o 
   2   4   1     2742.24     3036.79     36.48 o 
   3   4   1      435.82      436.02      5.58 o 
   4   4   1      193.31      195.34      2.59 o 
   5   4   1      105.37       91.63      2.49 o 
   6   4   1      579.77      605.45      7.41 o 
   7   4   1       97.54       87.70      2.94 o 
   8   4   1        6.74        6.99      1.62 o 
   9   4   1      164.05      169.80      5.27 o 
  10   4   1      177.51      169.91      3.36 o 
  11   4   1       68.87       71.71      2.76 o 
 -11   5   1       73.00       65.42     10.21 o 
 -10   5   1       98.03       92.08      5.02 o 
  -9   5   1        7.17        6.77      1.53 o 
  -8   5   1       40.17       43.78      2.04 o 
  -7   5   1      203.97      190.14      2.99 o 
  -6   5   1        1.17        1.13      0.51 o 
  -5   5   1      248.84      239.60      2.14 o 
  -4   5   1      158.43      141.07      2.60 o 
  -3   5   1       60.01       71.39      1.26 o 
  -2   5   1      194.46      203.16      2.75 o 
  -1   5   1     4756.86     4844.62     36.00 o 
   0   5   1     1099.12     1180.17      8.45 o 
   1   5   1     2980.24     3117.15     24.66 o 
   2   5   1        9.34       12.86      1.13 o 
   3   5   1      615.66      676.97      6.09 o 
   4   5   1      437.51      480.84      3.83 o 
   5   5   1      223.07      194.97      2.07 o 
   6   5   1      217.80      204.23      3.21 o 
   7   5   1      323.55      298.35      3.49 o 
   8   5   1       10.51        8.23      0.72 o 
   9   5   1      225.64      219.26      3.11 o 
  10   5   1       76.19       73.14      2.52 o 
  11   5   1      144.74      153.29      4.33 o 
 -12   6   1       11.80        8.48      2.97 o 
 -11   6   1       33.18       32.56      3.16 o 
 -10   6   1       15.35       17.32      1.93 o 
  -9   6   1       49.27       54.55      3.77 o 
  -8   6   1      199.72      184.97      2.94 o 
  -7   6   1      170.41      150.47      2.67 o 
  -6   6   1      489.66      444.35      4.34 o 
  -5   6   1       35.23       38.29      0.89 o 
  -4   6   1      148.75      154.55      1.85 o 
  -3   6   1      999.01     1036.04     10.87 o 
  -2   6   1      968.38     1006.33     10.32 o 
  -1   6   1      959.02      985.29      7.88 o 
   0   6   1     6719.88     6911.42     56.45 o 
   1   6   1     1195.94     1205.50      9.91 o 
   2   6   1     1368.34     1446.63     16.44 o 
   3   6   1     1510.32     1634.82     16.00 o 
   4   6   1      392.46      374.12      3.22 o 
   5   6   1      182.70      185.05      2.11 o 
   6   6   1      532.33      487.03      5.06 o 
   7   6   1      214.75      201.68      2.80 o 
   8   6   1       14.62       15.04      0.91 o 
   9   6   1       93.43       96.56      2.07 o 
  10   6   1       64.31       64.53      2.97 o 
  11   6   1       45.77       43.27      1.97 o 
  12   6   1       23.08       17.69      5.84 o 
 -12   7   1       16.63       18.48      1.95 o 
 -11   7   1        6.29        5.18      1.48 o 
 -10   7   1       63.47       63.18      3.41 o 
  -9   7   1       41.38       40.48      2.63 o 
  -8   7   1       26.58       37.64      2.64 o 
  -7   7   1       31.00       34.96      1.38 o 
  -6   7   1      428.31      432.11      3.86 o 
  -5   7   1      121.26      126.16      1.71 o 
  -4   7   1      498.86      509.83      5.44 o 
  -3   7   1      499.94      519.26      5.01 o 
  -2   7   1      462.60      456.80      4.14 o 
  -1   7   1      441.34      468.97      3.82 o 
   0   7   1      796.85      935.06      8.83 o 
   1   7   1       88.47      101.40      1.35 o 
   2   7   1      751.44      691.02      5.83 o 
   3   7   1      330.10      340.11      4.63 o 
   4   7   1      611.28      575.57      4.38 o 
   5   7   1       11.59       16.43      0.75 o 
   6   7   1      136.43      139.71      1.84 o 
   7   7   1       29.28       29.13      1.38 o 
   8   7   1       60.02       62.27      1.86 o 
   9   7   1       57.56       60.29      1.79 o 
  10   7   1        9.37       10.63      1.22 o 
  11   7   1        9.19        9.88      1.32 o 
  12   7   1        3.50        4.85      1.61 o 
 -12   8   1        1.72        4.15      1.76 o 
 -11   8   1       11.10       12.98      2.51 o 
 -10   8   1       52.43       49.78      3.55 o 
  -9   8   1       29.74       31.71      3.26 o 
  -8   8   1      546.48      540.98      8.99 o 
  -7   8   1       68.37       66.58      1.70 o 
  -6   8   1       56.00       53.23      1.16 o 
  -5   8   1      126.65      130.88      1.83 o 
  -4   8   1       85.17       95.74      1.73 o 
  -3   8   1       19.66       23.54      0.85 o 
  -2   8   1     1356.90     1541.76     13.43 o 
  -1   8   1      635.99      690.15      5.77 o 
   0   8   1        0.84       -0.25      0.38 o 
   1   8   1      425.68      479.37      4.46 o 
   2   8   1     1244.36     1360.44     10.40 o 
   3   8   1       25.69       21.67      0.70 o 
   4   8   1      267.97      286.27      2.95 o 
   5   8   1      217.65      204.39      2.45 o 
   6   8   1      433.91      419.76      3.88 o 
   7   8   1       40.61       42.36      2.21 o 
   8   8   1       25.23       24.73      1.32 o 
   9   8   1       59.18       62.46      2.90 o 
  10   8   1       59.98       62.72      4.05 o 
  11   8   1       52.74       54.61      3.47 o 
  12   8   1        0.27        0.70      1.56 o 
 -12   9   1       24.64       27.96      2.85 o 
 -11   9   1      129.59      134.05      3.75 o 
 -10   9   1      137.82      127.05      5.77 o 
  -9   9   1      112.78      110.36      3.47 o 
  -8   9   1       18.85       21.32      1.82 o 
  -7   9   1      114.41      119.79      2.73 o 
  -6   9   1      235.85      232.91      3.30 o 
  -5   9   1      231.63      223.15      2.88 o 
  -4   9   1       95.19       99.87      1.76 o 
  -3   9   1      214.49      225.92      2.30 o 
  -2   9   1     1231.92     1417.65     14.68 o 
  -1   9   1      254.09      284.86      3.00 o 
   0   9   1      131.89      118.56      1.90 o 
   1   9   1      117.76      140.35      2.03 o 
   2   9   1      959.09     1050.25      8.35 o 
   3   9   1      174.63      189.51      1.93 o 
   4   9   1      197.97      180.20      2.25 o 
   5   9   1       65.88       71.98      1.47 o 
   6   9   1       54.03       55.78      1.38 o 
   7   9   1      326.61      310.10      3.61 o 
   8   9   1      167.36      163.41      3.09 o 
   9   9   1      109.44      111.08      2.68 o 
  10   9   1       11.54        9.49      1.64 o 
  11   9   1       11.86       15.55      1.85 o 
  12   9   1        6.94        1.46      1.68 o 
 -12  10   1       10.88        9.52      2.14 o 
 -11  10   1       10.65        8.66      2.11 o 
 -10  10   1       19.69       21.45      2.13 o 
  -9  10   1      128.10      133.56      4.79 o 
  -8  10   1        3.47        6.28      1.37 o 
  -7  10   1      295.80      280.21      4.05 o 
  -6  10   1      476.57      419.57      5.01 o 
  -5  10   1      321.61      291.76      3.51 o 
  -4  10   1      485.91      481.84      5.26 o 
  -3  10   1      714.85      744.69      6.09 o 
  -2  10   1       77.10       88.26      1.66 o 
  -1  10   1     1557.78     1590.10     12.20 o 
   0  10   1      170.74      164.34      2.41 o 
   1  10   1     1813.38     1886.16     12.75 o 
   2  10   1       83.11       94.82      1.43 o 
   3  10   1      478.11      498.51      3.93 o 
   4  10   1      162.73      152.65      2.11 o 
   5  10   1      488.92      444.23      4.34 o 
   6  10   1      842.92      770.88      7.52 o 
   7  10   1      307.53      296.64      3.45 o 
   8  10   1        6.95       10.30      1.16 o 
   9  10   1       44.41       45.07      1.96 o 
  10  10   1       34.45       34.73      1.90 o 
  11  10   1        4.65        1.67      1.60 o 
  12  10   1       22.57       24.35      3.04 o 
 -12  11   1        0.66        0.48      1.71 o 
 -11  11   1       17.60       13.21      1.93 o 
 -10  11   1       24.19       23.63      4.75 o 
  -9  11   1      197.22      201.11      5.32 o 
  -8  11   1       11.98       11.66      1.46 o 
  -7  11   1       66.31       63.23      2.09 o 
  -6  11   1      315.64      300.30      4.12 o 
  -5  11   1      699.44      661.39      6.37 o 
  -4  11   1      234.10      221.84      2.90 o 
  -3  11   1       53.72       40.50      1.20 o 
  -2  11   1      909.69      960.67      9.63 o 
  -1  11   1      848.68      927.33      8.36 o 
   0  11   1      933.36     1020.21      8.54 o 
   1  11   1      919.35     1026.05      7.97 o 
   2  11   1      770.20      815.29      6.55 o 
   3  11   1      343.38      357.45      4.59 o 
   4  11   1      131.29      121.43      1.93 o 
   5  11   1       27.05       22.44      0.99 o 
   6  11   1      421.77      397.35      4.22 o 
   7  11   1       81.08       81.25      2.07 o 
   8  11   1        5.50        3.79      1.04 o 
   9  11   1        5.13        6.55      1.52 o 
  10  11   1        7.27        8.66      1.71 o 
  11  11   1      128.99      128.18      4.03 o 
  12  11   1        3.14        2.49      1.86 o 
 -12  12   1       10.17       11.44      3.23 o 
 -11  12   1        5.02        6.31      1.71 o 
 -10  12   1       27.84       34.23      3.88 o 
  -9  12   1       37.49       45.91      5.43 o 
  -8  12   1       68.78       69.40      2.67 o 
  -7  12   1       16.78       14.94      1.35 o 
  -6  12   1       99.38       95.33      2.91 o 
  -5  12   1       53.51       47.97      1.72 o 
  -4  12   1       16.33       21.61      1.01 o 
  -3  12   1      295.80      297.40      3.32 o 
  -2  12   1       53.13       46.17      1.11 o 
  -1  12   1      110.78      106.56      1.54 o 
   0  12   1       39.24       38.74      0.97 o 
   1  12   1       58.54       58.93      1.10 o 
   2  12   1      300.34      300.78      3.14 o 
   3  12   1       94.55       99.67      1.68 o 
   4  12   1       13.80       16.85      1.04 o 
   5  12   1      250.02      236.05      3.01 o 
   6  12   1      338.92      349.26      3.96 o 
   7  12   1        5.98        7.52      0.88 o 
   8  12   1       15.17       18.06      1.44 o 
   9  12   1      217.60      217.42      4.93 o 
  10  12   1       84.34       85.98      3.36 o 
  11  12   1        1.43        2.65      1.72 o 
  12  12   1       15.33       18.64      5.46 o 
 -12  13   1       32.84       32.05      4.53 o 
 -11  13   1        4.54        5.46      1.77 o 
 -10  13   1        5.04        5.76      1.63 o 
  -9  13   1      153.71      149.93      4.11 o 
  -8  13   1       14.27       17.38      1.40 o 
  -7  13   1       72.88       74.25      2.47 o 
  -6  13   1      430.34      434.20      5.79 o 
  -5  13   1        1.70        1.98      0.78 o 
  -4  13   1      124.94      115.44      1.89 o 
  -3  13   1       32.28       26.39      1.01 o 
  -2  13   1      367.20      421.70      4.02 o 
  -1  13   1       37.93       27.78      1.17 o 
   0  13   1      237.93      241.65      2.68 o 
   1  13   1      112.07      106.17      1.53 o 
   2  13   1      242.80      266.71      2.97 o 
   3  13   1       82.13       76.64      1.54 o 
   4  13   1      261.00      223.32      4.12 o 
   5  13   1       36.73       32.67      1.22 o 
   6  13   1       32.95       31.68      1.28 o 
   7  13   1       63.85       67.00      1.86 o 
   8  13   1       16.18       12.81      1.24 o 
   9  13   1      158.61      175.12      4.54 o 
  10  13   1        8.33        6.85      1.89 o 
  11  13   1       21.53       24.14      2.38 o 
 -11  14   1        9.20       10.91      3.44 o 
 -10  14   1        4.08        1.37      1.56 o 
  -9  14   1       85.14       92.35      3.37 o 
  -8  14   1       21.33       20.84      1.48 o 
  -7  14   1       79.21       72.48      2.49 o 
  -6  14   1       99.60       92.05      2.68 o 
  -5  14   1      262.63      231.69      4.66 o 
  -4  14   1      109.64      113.85      2.02 o 
  -3  14   1       41.95       42.69      1.28 o 
  -2  14   1       60.95       68.94      1.22 o 
  -1  14   1       59.62       56.94      1.14 o 
   0  14   1       50.00       46.58      1.03 o 
   1  14   1       35.97       37.33      1.00 o 
   2  14   1      158.54      170.56      2.31 o 
   3  14   1       27.01       28.71      1.06 o 
   4  14   1        6.55        4.71      0.69 o 
   5  14   1      277.93      250.21      3.56 o 
   6  14   1       41.65       44.49      1.74 o 
   7  14   1      113.76      115.07      2.89 o 
   8  14   1       28.72       30.65      1.94 o 
   9  14   1      171.39      174.65      5.26 o 
  10  14   1       27.10       26.85      2.41 o 
  11  14   1        0.90        4.98      2.94 o 
 -11  15   1       23.59       25.57      3.61 o 
 -10  15   1       24.10       23.08      2.25 o 
  -9  15   1      114.39      122.61      4.43 o 
  -8  15   1        4.77        5.19      1.29 o 
  -7  15   1       43.47       40.99      3.58 o 
  -6  15   1      138.72      139.61      3.16 o 
  -5  15   1      136.85      130.60      2.76 o 
  -4  15   1      143.85      150.54      2.32 o 
  -3  15   1      339.25      336.71      3.88 o 
  -2  15   1      632.67      658.09      5.27 o 
  -1  15   1      103.84      100.05      1.59 o 
   0  15   1      813.53      796.11      5.92 o 
   1  15   1      260.97      244.39      2.53 o 
   2  15   1      534.65      561.72      4.74 o 
   3  15   1      730.82      727.22      6.83 o 
   4  15   1      118.52      123.36      2.13 o 
   5  15   1       36.84       38.25      1.52 o 
   6  15   1      199.88      189.27      3.41 o 
   7  15   1       36.56       33.24      1.83 o 
   8  15   1       58.76       61.65      2.81 o 
   9  15   1       33.23       29.78      3.58 o 
  10  15   1       28.04       31.92      2.55 o 
  11  15   1       60.39       57.42      3.26 o 
 -11  16   1       17.91       19.99      2.35 o 
 -10  16   1       43.72       47.19      3.70 o 
  -9  16   1       40.80       45.72      3.08 o 
  -8  16   1       55.69       58.40      2.39 o 
  -7  16   1       16.71       17.41      1.52 o 
  -6  16   1       37.14       40.41      1.92 o 
  -5  16   1       91.51       93.77      2.61 o 
  -4  16   1       19.17       19.93      1.12 o 
  -3  16   1      175.02      165.90      2.59 o 
  -2  16   1      380.61      395.18      3.63 o 
  -1  16   1       89.42       91.85      1.46 o 
   0  16   1        3.17        4.34      0.63 o 
   1  16   1       71.28       76.00      1.37 o 
   2  16   1      101.05      117.33      1.69 o 
   3  16   1       37.93       36.00      1.26 o 
   4  16   1       38.40       34.20      1.27 o 
   5  16   1      277.48      274.71      4.14 o 
   6  16   1       39.88       46.56      1.91 o 
   7  16   1       27.14       29.22      1.80 o 
   8  16   1       31.98       30.93      2.29 o 
   9  16   1       54.66       63.12      4.51 o 
  10  16   1       35.37       30.87      2.60 o 
  11  16   1       16.63       19.32      2.41 o 
 -11  17   1       26.98       25.89      3.95 o 
 -10  17   1       40.83       42.62      2.86 o 
  -9  17   1        1.36        1.53      1.43 o 
  -8  17   1       87.34       84.50      4.02 o 
  -7  17   1      219.55      206.91      4.19 o 
  -6  17   1       22.07       22.30      1.70 o 
  -5  17   1      115.39      114.11      3.50 o 
  -4  17   1        1.77        2.11      0.78 o 
  -3  17   1       19.77       20.73      1.09 o 
  -2  17   1       90.42       87.59      1.73 o 
  -1  17   1       55.52       52.86      1.75 o 
   0  17   1       71.72       71.90      1.54 o 
   1  17   1       70.67       61.26      1.68 o 
   2  17   1       89.10       80.38      1.72 o 
   3  17   1        8.53        9.91      0.82 o 
   4  17   1        0.27       -0.35      0.66 o 
   5  17   1      108.00      103.82      2.57 o 
   6  17   1      115.11      114.48      3.07 o 
   7  17   1       92.27       88.95      2.86 o 
   8  17   1      155.11      149.34      4.54 o 
   9  17   1        5.05        4.96      1.72 o 
  10  17   1       17.47       21.59      3.11 o 
  11  17   1        7.46        9.09      2.18 o 
 -11  18   1        4.23        3.10      2.67 o 
 -10  18   1        0.76        2.21      1.69 o 
  -9  18   1        5.50        4.67      1.57 o 
  -8  18   1       43.61       44.88      2.83 o 
  -7  18   1       38.72       36.09      2.44 o 
  -6  18   1       48.26       49.10      2.21 o 
  -5  18   1       78.98       64.89      2.37 o 
  -4  18   1       80.11       72.65      3.56 o 
  -3  18   1      332.71      337.70      3.88 o 
  -2  18   1      552.72      534.70      5.18 o 
  -1  18   1      177.41      168.98      2.12 o 
   0  18   1       80.98       88.25      1.77 o 
   1  18   1      124.04      122.72      2.01 o 
   2  18   1      319.53      306.31      3.64 o 
   3  18   1      254.92      264.52      3.40 o 
   4  18   1       18.72       18.26      1.16 o 
   5  18   1      260.68      252.25      4.11 o 
   6  18   1       84.81       79.23      3.48 o 
   7  18   1       48.67       49.47      2.33 o 
   8  18   1       58.12       69.38      3.21 o 
   9  18   1       21.95       26.18      2.46 o 
  10  18   1        0.56        3.17      1.81 o 
  11  18   1       20.48       20.65      3.43 o 
 -10  19   1        3.25        2.56      1.71 o 
  -9  19   1       25.03       22.92      2.63 o 
  -8  19   1       18.92       17.03      1.84 o 
  -7  19   1       31.75       31.75      2.06 o 
  -6  19   1       44.43       43.93      2.16 o 
  -5  19   1       14.42       12.88      1.46 o 
  -4  19   1       25.28       19.75      1.24 o 
  -3  19   1        4.87        4.71      0.86 o 
  -2  19   1       11.13        9.62      0.83 o 
  -1  19   1      253.16      253.72      3.36 o 
   0  19   1       28.50       29.18      1.27 o 
   1  19   1      183.64      188.89      2.84 o 
   2  19   1       14.08       10.41      0.90 o 
   3  19   1       30.29       36.47      1.63 o 
   4  19   1       83.61       80.12      2.06 o 
   5  19   1      111.23      114.36      2.83 o 
   6  19   1       17.00       17.60      1.64 o 
   7  19   1       85.58       89.48      3.47 o 
   8  19   1       42.95       52.27      2.93 o 
   9  19   1       28.23       33.82      4.43 o 
  10  19   1        4.94        5.20      1.93 o 
 -10  20   1       13.63       11.17      2.19 o 
  -9  20   1       41.88       42.50      2.59 o 
  -8  20   1       14.76       18.57      1.97 o 
  -7  20   1        6.14        8.54      1.96 o 
  -6  20   1        1.17        0.97      1.09 o 
  -5  20   1       35.13       35.51      1.99 o 
  -4  20   1       83.65       89.10      2.21 o 
  -3  20   1       24.49       24.61      1.26 o 
  -2  20   1       79.36       79.80      2.04 o 
  -1  20   1       32.25       29.31      1.25 o 
   0  20   1      313.21      309.52      4.13 o 
   1  20   1       73.88       70.48      1.77 o 
   2  20   1      101.63      102.27      2.20 o 
   3  20   1       40.45       39.13      1.76 o 
   4  20   1      189.49      179.94      3.12 o 
   5  20   1        0.38        2.17      1.27 o 
   6  20   1       40.17       38.28      2.19 o 
   7  20   1       27.93       30.70      3.06 o 
   8  20   1       39.41       35.63      2.71 o 
   9  20   1       52.04       53.13      3.18 o 
  10  20   1       24.23       25.17      3.06 o 
 -10  21   1       15.91       18.28      2.37 o 
  -9  21   1        0.58        2.24      1.58 o 
  -8  21   1       23.55       25.48      2.25 o 
  -7  21   1      172.45      161.25      4.13 o 
  -6  21   1       24.17       22.82      1.90 o 
  -5  21   1       84.92       86.00      2.61 o 
  -4  21   1       69.31       67.50      2.09 o 
  -3  21   1       39.86       40.42      1.71 o 
  -2  21   1       28.01       28.58      1.57 o 
  -1  21   1       17.50       18.54      1.23 o 
   0  21   1       31.16       34.77      1.55 o 
   1  21   1       44.43       46.62      2.16 o 
   2  21   1        6.59        7.14      1.54 o 
   3  21   1        9.04       10.32      1.09 o 
   4  21   1      186.10      195.07      3.32 o 
   5  21   1       72.01       72.99      3.54 o 
   6  21   1      112.18      106.82      5.22 o 
   7  21   1       80.31       78.91      3.45 o 
   8  21   1        3.44        4.42      1.80 o 
   9  21   1       48.33       57.25      3.33 o 
  10  21   1       20.63       23.33      2.36 o 
 -10  22   1        0.93        3.23      3.02 o 
  -9  22   1        0.09        0.76      1.59 o 
  -8  22   1       62.94       64.12      3.03 o 
  -7  22   1       78.35       81.88      3.12 o 
  -6  22   1        1.34        3.02      1.37 o 
  -5  22   1       27.57       28.52      1.83 o 
  -4  22   1       14.75       12.38      1.24 o 
  -3  22   1      130.26      130.05      3.20 o 
  -2  22   1      417.58      413.07      6.47 o 
  -1  22   1       37.75       38.62      1.70 o 
   0  22   1       86.17       86.98      2.43 o 
   1  22   1       25.62       25.34      1.47 o 
   2  22   1      428.16      411.06      5.98 o 
   3  22   1       77.04       81.92      2.18 o 
   4  22   1       15.47       13.98      1.30 o 
   5  22   1       35.67       35.19      2.18 o 
   6  22   1       39.00       38.76      2.57 o 
   7  22   1       45.00       41.23      4.79 o 
   8  22   1       44.07       47.23      3.26 o 
   9  22   1        2.71        4.49      2.21 o 
  -9  23   1        2.59        3.05      1.67 o 
  -8  23   1       12.99       15.29      2.05 o 
  -7  23   1       14.57       12.34      1.83 o 
  -6  23   1       30.27       30.96      2.22 o 
  -5  23   1       41.18       34.66      2.01 o 
  -4  23   1       89.80       92.53      3.05 o 
  -3  23   1       13.54        9.96      1.29 o 
  -2  23   1       29.90       31.13      2.15 o 
  -1  23   1       70.75       72.01      2.64 o 
   0  23   1       26.56       29.56      1.63 o 
   1  23   1       58.11       56.82      2.06 o 
   2  23   1        5.36        6.00      1.38 o 
   3  23   1       82.79       81.61      2.44 o 
   4  23   1       39.87       42.42      2.21 o 
   5  23   1        1.66        1.95      1.40 o 
   6  23   1       12.23        9.69      1.86 o 
   7  23   1       36.17       38.69      2.79 o 
   8  23   1       10.51        7.11      1.97 o 
   9  23   1       11.27       13.11      2.10 o 
  -9  24   1        9.41       10.82      1.96 o 
  -8  24   1       25.23       23.15      2.25 o 
  -7  24   1        0.68        2.06      1.49 o 
  -6  24   1       25.57       23.19      2.06 o 
  -5  24   1       19.51       20.96      1.92 o 
  -4  24   1        1.99        2.84      1.27 o 
  -3  24   1       81.27       82.46      4.82 o 
  -2  24   1       59.29       58.05      5.11 o 
  -1  24   1       66.29       70.32      2.95 o 
   0  24   1      641.14      635.19      8.45 o 
   1  24   1      105.19      107.67      3.50 o 
   2  24   1       35.28       43.32      4.46 o 
   3  24   1        7.94        9.69      1.70 o 
   4  24   1        6.68        7.72      1.64 o 
   5  24   1       25.75       27.60      2.36 o 
   6  24   1        6.12        3.74      1.70 o 
   7  24   1        9.95        9.11      2.03 o 
   8  24   1        4.34        7.83      2.17 o 
   9  24   1        0.27        0.54      1.65 o 
  -8  25   1       23.15       22.79      2.26 o 
  -7  25   1       24.32       17.49      2.09 o 
  -6  25   1        7.83        6.42      1.67 o 
  -5  25   1       26.10       25.51      2.17 o 
  -4  25   1       12.29        8.18      1.48 o 
  -3  25   1       39.92       39.39      3.73 o 
  -2  25   1        2.84        2.43      2.00 o 
  -1  25   1       10.56       14.92      4.91 o 
   0  25   1       22.30       26.03      2.81 o 
   1  25   1        3.37        3.11      2.69 o 
   2  25   1        3.81        6.15      2.17 o 
   3  25   1       99.98       99.76      3.58 o 
   4  25   1       48.64       50.67      2.91 o 
   5  25   1        1.92        2.62      1.49 o 
   6  25   1       26.65       29.94      2.32 o 
   7  25   1       55.37       56.21      2.95 o 
   8  25   1       31.27       30.29      2.54 o 
  -8  26   1        5.40        6.28      1.88 o 
  -7  26   1       23.38       27.41      3.12 o 
  -6  26   1       26.01       22.21      2.17 o 
  -5  26   1        4.73        7.19      1.62 o 
  -4  26   1       15.70       16.30      7.46 o 
  -3  26   1       19.90       18.88      3.21 o 
  -2  26   1       45.65       46.91      5.25 o 
  -1  26   1       30.08       38.65      3.26 o 
   0  26   1        6.22       11.82      2.44 o 
   1  26   1        0.77       -1.67      1.88 o 
   2  26   1       73.86       72.16      4.18 o 
   3  26   1       61.20       65.95      3.92 o 
   4  26   1       19.54       20.74      3.24 o 
   5  26   1       27.13       28.14      2.24 o 
   6  26   1       43.48       44.76      2.68 o 
   7  26   1       16.36       17.74      2.11 o 
   8  26   1       12.23        9.74      2.01 o 
  -8  27   1        7.60        6.61      1.89 o 
  -7  27   1       28.44       27.97      2.45 o 
  -6  27   1       18.86       21.35      2.17 o 
  -5  27   1       34.24       33.11      3.17 o 
  -4  27   1        7.60        9.78      2.83 o 
  -3  27   1      141.91      133.34      8.04 o 
  -2  27   1       98.35      101.89      7.17 o 
  -1  27   1       79.94       97.87      4.73 o 
   0  27   1       38.75       37.73      3.91 o 
   1  27   1       90.01       81.32      5.09 o 
   2  27   1       59.59       71.49      4.54 o 
   3  27   1      119.96      120.94      7.82 o 
   4  27   1       60.71       50.28      4.31 o 
   5  27   1       16.06       16.25      8.01 o 
   6  27   1       29.21       27.95      3.02 o 
   7  27   1        4.86        1.36      1.70 o 
   8  27   1        1.54        3.02      1.74 o 
  -7  28   1        3.55        2.85      1.70 o 
  -6  28   1       17.44       17.43      2.14 o 
  -5  28   1       11.26        8.65      3.82 o 
  -4  28   1       22.40       21.01      3.47 o 
  -3  28   1        9.84       20.03      4.40 o 
  -2  28   1       28.88       22.91      4.68 o 
  -1  28   1       59.73       62.36      7.14 o 
   0  28   1      237.09      241.70      7.46 o 
   1  28   1       65.69       72.77      4.89 o 
   2  28   1       45.60       41.15      7.62 o 
   3  28   1       23.31       19.02      4.92 o 
   4  28   1       14.45       11.31      2.99 o 
   5  28   1        2.48        7.16      2.96 o 
   6  28   1        6.38        5.13      2.40 o 
   7  28   1        0.91        1.64      1.71 o 
  -7  29   1        6.09        9.20      2.00 o 
  -6  29   1       37.92       33.41      4.25 o 
  -5  29   1       27.44       27.77      3.86 o 
  -4  29   1        8.26       11.21      3.02 o 
  -3  29   1       24.54       27.64      5.05 o 
  -2  29   1       15.56       17.43      4.46 o 
  -1  29   1       33.03       41.50      5.39 o 
   0  29   1       64.67       71.20      4.41 o 
   1  29   1       13.85       16.42      3.07 o 
   2  29   1        0.87        4.96      7.08 o 
   3  29   1       10.57       10.44      2.88 o 
   4  29   1        4.20        5.49      2.66 o 
   5  29   1       18.07       17.86      3.57 o 
   6  29   1        0.02       -0.48      3.27 o 
   7  29   1        9.63       10.98      3.29 o 
  -6  30   1        3.19        3.24      2.74 o 
  -5  30   1       10.56       14.14      3.35 o 
  -4  30   1        5.07        6.84      3.85 o 
  -3  30   1        0.03        0.66      2.75 o 
  -2  30   1       74.49       69.08      6.88 o 
  -1  30   1        1.25        1.13      3.50 o 
   0  30   1       13.78       17.61      3.03 o 
   1  30   1       17.44       15.95      5.67 o 
   2  30   1       56.09       61.26      4.46 o 
   3  30   1       15.41       17.20      4.17 o 
   4  30   1        5.37        2.98      4.77 o 
   5  30   1        0.96       -1.58      2.56 o 
   6  30   1       10.54        9.97      3.34 o 
  -5  31   1        1.95        1.12      2.64 o 
  -4  31   1       11.78       14.71      3.42 o 
  -3  31   1       30.84       27.28      3.98 o 
  -2  31   1       45.55       55.83      6.57 o 
  -1  31   1        7.62        4.65      3.75 o 
   0  31   1        9.26       15.47      3.88 o 
   1  31   1        2.49        5.54      2.57 o 
   2  31   1       49.98       61.03      5.30 o 
   3  31   1        1.47        1.27      2.70 o 
   4  31   1        4.84        4.81      2.91 o 
   5  31   1       16.36       13.65      3.48 o 
  -4  32   1        2.66        7.64      3.05 o 
  -3  32   1       12.13       13.29      4.74 o 
  -2  32   1       16.99       18.56      4.96 o 
  -1  32   1       22.23       21.52      5.11 o 
   0  32   1       46.59       56.64      6.40 o 
   1  32   1        6.16        8.02      3.23 o 
   2  32   1       25.21       24.97      3.81 o 
   3  32   1        2.10        7.08      3.05 o 
   4  32   1        1.92        2.21      3.95 o 
  -3  33   1        7.63        5.02      5.01 o 
  -2  33   1        3.46        6.29      4.20 o 
  -1  33   1        2.00        7.02      4.23 o 
   0  33   1        9.40       11.48      4.68 o 
   1  33   1        3.67        6.37      2.90 o 
   2  33   1        4.98        4.91      3.61 o 
   3  33   1        1.72        3.17      2.94 o 
  -2  34   1       36.69       36.87      6.21 o 
  -1  34   1       17.36       18.28      5.16 o 
   0  34   1       16.14       23.08      5.42 o 
   2  34   1       50.24       52.52      6.54 o 
  -9   0   2       10.74       12.68      2.16 o 
  -8   0   2        2.40        1.04      2.12 o 
  -7   0   2       19.67       14.13      2.74 o 
  -6   0   2      130.82      125.33      3.45 o 
  -5   0   2      190.61      169.79      4.83 o 
  -4   0   2      130.16      135.90      3.02 o 
  -3   0   2     2467.37     2577.32     31.87 o 
  -2   0   2     5372.48     5763.21     58.49 o 
  -1   0   2      832.86      825.35      9.09 o 
   0   0   2    27587.47    27153.69    310.07 o 
   1   0   2      110.49      105.70      1.79 o 
   2   0   2     8160.12     8278.66     99.73 o 
   3   0   2      932.59      912.15     11.78 o 
   4   0   2      708.33      729.85     16.70 o 
   5   0   2      128.82      131.66      2.86 o 
   6   0   2      216.64      212.47      8.76 o 
   7   0   2       26.49       31.20      2.76 o 
   8   0   2        0.00        2.36      1.66 o 
   9   0   2       56.18       62.48      4.25 o 
  10   0   2       77.34       72.86      7.02 o 
  11   0   2       21.59       27.33      5.30 o 
  -9   1   2       84.67       86.28      6.84 o 
  -8   1   2        3.81        8.56      2.07 o 
  -7   1   2      382.23      337.52      5.59 o 
  -6   1   2       42.78       54.59      1.76 o 
  -5   1   2       83.66       81.62      3.03 o 
  -4   1   2      486.77      501.39      6.01 o 
  -3   1   2     2448.01     2678.89     23.39 o 
  -2   1   2     1040.97     1101.06      8.92 o 
  -1   1   2      126.68      136.64      1.67 o 
   0   1   2      162.26      166.90      1.51 o 
   1   1   2      203.18      220.86      2.01 o 
   2   1   2     1327.56     1406.09     12.39 o 
   3   1   2     2317.89     2537.70     24.51 o 
   4   1   2      265.85      312.12      3.47 o 
   5   1   2      117.26      110.04      1.96 o 
   6   1   2      477.80      441.79      5.45 o 
   7   1   2       50.52       39.05      2.13 o 
   8   1   2      102.61       93.36      3.22 o 
   9   1   2       26.28       28.64      2.55 o 
  10   1   2       25.90       23.76      1.71 o 
  11   1   2       98.70       94.75      3.06 o 
 -10   2   2       61.33       62.78      4.15 o 
  -9   2   2      148.85      155.61      5.73 o 
  -8   2   2       89.52       85.37      3.36 o 
  -7   2   2      321.31      306.30      4.18 o 
  -6   2   2      240.74      213.56      3.16 o 
  -5   2   2      242.70      236.03      4.63 o 
  -4   2   2      681.13      764.17      8.26 o 
  -3   2   2      748.65      810.30      9.07 o 
  -2   2   2     1374.79     1450.32     12.63 o 
  -1   2   2     2955.08     2852.99     23.43 o 
   0   2   2      702.00      760.59      5.96 o 
   1   2   2     1805.15     1715.22     16.32 o 
   2   2   2     1245.35     1257.06     13.86 o 
   3   2   2     1576.46     1671.07     18.25 o 
   4   2   2      223.02      250.15      2.14 o 
   5   2   2        2.67        3.69      0.68 o 
   6   2   2      303.84      300.47      4.66 o 
   7   2   2      146.19      137.62      3.18 o 
   8   2   2      110.57      110.77      3.49 o 
   9   2   2       25.14       26.52      1.54 o 
  10   2   2       99.29       94.33      2.54 o 
  11   2   2       44.13       42.99      2.11 o 
 -10   3   2       98.81       94.64      5.19 o 
  -9   3   2      125.10      122.87      5.12 o 
  -8   3   2       89.94       85.78      4.06 o 
  -7   3   2      130.65      123.14      3.23 o 
  -6   3   2      707.84      718.29      6.72 o 
  -5   3   2      123.61      131.16      2.41 o 
  -4   3   2      262.90      261.82      3.43 o 
  -3   3   2     2166.16     2324.44     24.38 o 
  -2   3   2      281.23      283.04      3.38 o 
  -1   3   2     1780.67     1771.20     16.43 o 
   0   3   2     6058.37     6306.61     51.04 o 
   1   3   2     2042.31     2002.18     14.76 o 
   2   3   2      245.19      245.18      3.30 o 
   3   3   2     2635.61     2859.90     23.22 o 
   4   3   2      225.48      237.26      2.11 o 
   5   3   2      130.16      125.57      1.44 o 
   6   3   2      458.04      448.87      7.54 o 
   7   3   2       56.56       50.56      1.43 o 
   8   3   2       18.80       22.26      1.32 o 
   9   3   2      155.20      150.61      2.59 o 
  10   3   2        0.18        1.56      0.97 o 
  11   3   2       89.38       88.56      2.50 o 
  12   3   2        2.00        5.19      3.86 o 
 -11   4   2       75.78       75.55      4.81 o 
 -10   4   2       46.21       44.28      3.79 o 
  -9   4   2      186.90      176.21      6.20 o 
  -8   4   2      109.43      105.37      4.52 o 
  -7   4   2       19.80       22.73      1.69 o 
  -6   4   2      271.64      278.66      4.19 o 
  -5   4   2      268.03      267.76      2.62 o 
  -4   4   2      242.55      255.65      2.71 o 
  -3   4   2      348.19      364.07      3.90 o 
  -2   4   2     4671.79     5243.66     47.08 o 
  -1   4   2     1419.22     1486.96     15.89 o 
   0   4   2    13181.76    13847.71    123.11 o 
   1   4   2     2955.20     3071.59     24.17 o 
   2   4   2     5205.02     5778.40     57.36 o 
   3   4   2      417.19      466.89      4.68 o 
   4   4   2      380.39      377.23      3.32 o 
   5   4   2      183.01      178.66      2.65 o 
   6   4   2      186.82      179.48      2.29 o 
   7   4   2        7.46        7.40      0.91 o 
   8   4   2      176.37      173.75      2.76 o 
   9   4   2        6.28        9.57      0.97 o 
  10   4   2      107.50      114.38      2.51 o 
  11   4   2       28.91       27.80      1.47 o 
  12   4   2       33.85       39.39      2.72 o 
 -11   5   2       32.93       32.05      2.41 o 
 -10   5   2       92.04       93.76      3.42 o 
  -9   5   2       87.16       93.80      2.47 o 
  -8   5   2       16.96       18.97      1.28 o 
  -7   5   2      176.39      160.62      2.76 o 
  -6   5   2      230.46      235.89      3.07 o 
  -5   5   2      166.64      165.85      1.97 o 
  -4   5   2      682.29      694.65      5.86 o 
  -3   5   2     1164.16     1165.20     10.78 o 
  -2   5   2      459.63      513.28      5.63 o 
  -1   5   2    10452.67    10991.02     88.68 o 
   0   5   2     6252.60     6574.05     58.41 o 
   1   5   2     6666.09     7080.93     56.74 o 
   2   5   2      425.25      473.59      7.16 o 
   3   5   2      514.28      447.88      4.86 o 
   4   5   2      131.49      117.51      1.53 o 
   5   5   2      162.96      161.67      1.93 o 
   6   5   2       20.59       27.29      0.88 o 
   7   5   2       48.95       42.88      1.29 o 
   8   5   2       71.99       76.52      1.87 o 
   9   5   2        9.95       11.68      1.04 o 
  10   5   2       16.61       16.42      1.77 o 
  11   5   2       19.48       20.84      1.39 o 
  12   5   2       12.98       15.24      2.46 o 
 -12   6   2        5.73        3.98      3.55 o 
 -11   6   2        8.50        8.81      1.59 o 
 -10   6   2       34.98       37.24      3.40 o 
  -9   6   2      149.82      151.17      5.88 o 
  -8   6   2       78.71       79.99      5.58 o 
  -7   6   2      113.79      103.23      2.30 o 
  -6   6   2       20.78       19.77      0.79 o 
  -5   6   2      272.53      271.87      2.75 o 
  -4   6   2      528.85      525.54      5.18 o 
  -3   6   2     1480.40     1561.29     14.25 o 
  -2   6   2      213.06      207.58      2.57 o 
  -1   6   2     1336.62     1478.79     12.69 o 
   0   6   2     1357.38     1538.33     14.23 o 
   1   6   2     1827.83     1892.66     15.53 o 
   2   6   2      271.76      271.09      3.53 o 
   3   6   2     1278.52     1356.41     11.22 o 
   4   6   2      148.26      151.72      1.78 o 
   5   6   2      596.11      585.12      5.16 o 
   6   6   2      151.61      153.41      2.42 o 
   7   6   2      153.10      164.22      3.15 o 
   8   6   2       10.54       12.31      1.54 o 
   9   6   2       20.20       21.49      1.24 o 
  10   6   2       41.77       44.51      3.39 o 
  11   6   2       12.35       13.20      1.29 o 
  12   6   2       23.27       26.38      2.31 o 
 -12   7   2       15.21       23.74      3.02 o 
 -11   7   2      134.62      137.35      3.98 o 
 -10   7   2      149.77      156.25      4.07 o 
  -9   7   2       13.55       14.70      2.00 o 
  -8   7   2        2.85        2.91      1.51 o 
  -7   7   2      202.39      192.33      3.34 o 
  -6   7   2      577.62      563.71      7.81 o 
  -5   7   2      761.35      776.61      6.32 o 
  -4   7   2       66.41       62.87      1.41 o 
  -3   7   2      175.14      200.31      2.67 o 
  -2   7   2      164.71      187.59      2.29 o 
  -1   7   2      221.17      213.44      2.48 o 
   0   7   2      276.03      294.23      3.13 o 
   1   7   2      436.28      447.27      3.94 o 
   2   7   2      128.80      149.00      1.93 o 
   3   7   2      388.41      398.33      3.30 o 
   4   7   2       10.11        9.79      0.56 o 
   5   7   2     2277.14     2162.49     15.54 o 
   6   7   2      251.74      238.47      2.77 o 
   7   7   2       41.42       39.61      1.40 o 
   8   7   2       17.18       18.17      1.69 o 
   9   7   2       77.95       75.13      2.17 o 
  10   7   2       12.85       13.79      2.39 o 
  11   7   2       12.16       10.77      1.36 o 
  12   7   2        1.69        2.53      1.30 o 
 -12   8   2        0.30        0.61      2.05 o 
 -11   8   2       11.14       10.46      2.17 o 
 -10   8   2        0.97        0.51      1.36 o 
  -9   8   2      166.04      158.73      4.27 o 
  -8   8   2       92.79       78.09      2.75 o 
  -7   8   2      243.90      235.02      3.87 o 
  -6   8   2       49.07       45.24      1.25 o 
  -5   8   2       36.01       39.37      1.11 o 
  -4   8   2      209.23      218.98      2.86 o 
  -3   8   2      604.49      653.85      5.82 o 
  -2   8   2      945.98     1048.93      8.42 o 
  -1   8   2       54.99       58.65      1.22 o 
   0   8   2      671.67      748.24      6.88 o 
   1   8   2       70.39       70.85      1.48 o 
   2   8   2     1136.50     1227.03      8.94 o 
   3   8   2      580.12      610.11      5.13 o 
   4   8   2      207.43      213.31      2.33 o 
   5   8   2       40.89       47.51      1.47 o 
   6   8   2        0.79        0.41      0.54 o 
   7   8   2      208.90      196.82      2.98 o 
   8   8   2       11.35       13.90      1.08 o 
   9   8   2       20.85       21.28      1.74 o 
  10   8   2      157.18      163.75      4.80 o 
  11   8   2       14.89       13.43      1.62 o 
  12   8   2       32.70       37.64      2.68 o 
 -12   9   2        8.67        9.25      1.85 o 
 -11   9   2        0.56        1.29      1.51 o 
 -10   9   2       18.88       23.56      1.89 o 
  -9   9   2       49.54       50.18      2.31 o 
  -8   9   2       13.31       15.15      1.60 o 
  -7   9   2       53.69       54.51      1.63 o 
  -6   9   2      138.10      137.75      2.68 o 
  -5   9   2      351.63      327.54      4.06 o 
  -4   9   2      300.08      296.26      3.38 o 
  -3   9   2      252.00      289.24      2.92 o 
  -2   9   2      437.08      460.65      4.32 o 
  -1   9   2      197.66      221.62      2.44 o 
   0   9   2     2799.75     2996.18     24.16 o 
   1   9   2      124.16      154.36      1.80 o 
   2   9   2      927.75      971.29      7.50 o 
   3   9   2      216.46      228.89      2.23 o 
   4   9   2       42.25       39.88      1.10 o 
   5   9   2       86.09       92.57      1.69 o 
   6   9   2       50.13       50.61      1.47 o 
   7   9   2       34.37       30.17      1.19 o 
   8   9   2       39.35       41.85      1.79 o 
   9   9   2       30.64       29.42      1.63 o 
  10   9   2        8.24        6.82      1.31 o 
  11   9   2       68.91       72.15      2.61 o 
  12   9   2       31.81       35.25      5.22 o 
 -12  10   2       20.53       24.86      2.49 o 
 -11  10   2       30.04       32.25      5.52 o 
 -10  10   2        4.93        2.73      1.55 o 
  -9  10   2       63.30       63.57      3.19 o 
  -8  10   2      103.44      106.21      3.00 o 
  -7  10   2        1.28        2.87      1.42 o 
  -6  10   2      148.58      144.92      2.63 o 
  -5  10   2      234.38      242.52      3.42 o 
  -4  10   2       11.49       10.59      0.83 o 
  -3  10   2     1944.69     1996.42     14.42 o 
  -2  10   2      163.81      162.27      1.91 o 
  -1  10   2       63.01       80.93      1.36 o 
   0  10   2      653.49      712.35      6.63 o 
   1  10   2      417.85      426.98      3.36 o 
   2  10   2       22.00       24.69      0.73 o 
   3  10   2     1591.42     1614.34     10.92 o 
   4  10   2       68.10       70.39      1.47 o 
   5  10   2      278.57      266.67      3.14 o 
   6  10   2      133.64      141.33      2.26 o 
   7  10   2       39.61       45.76      2.33 o 
   8  10   2      104.65      101.77      2.59 o 
   9  10   2       27.52       28.06      1.68 o 
  10  10   2       18.48       16.95      1.74 o 
  11  10   2        1.13        0.84      1.55 o 
  12  10   2        3.17        4.35      1.91 o 
 -12  11   2       63.49       58.03      3.42 o 
 -11  11   2       19.96       17.96      2.27 o 
 -10  11   2      101.28      106.40      3.44 o 
  -9  11   2        6.03        5.76      1.95 o 
  -8  11   2        1.38        1.07      1.13 o 
  -7  11   2      192.29      175.69      3.21 o 
  -6  11   2      572.79      557.73      6.29 o 
  -5  11   2      319.30      315.35      4.14 o 
  -4  11   2      203.46      213.91      3.14 o 
  -3  11   2      231.55      223.28      2.75 o 
  -2  11   2      689.84      668.83      5.61 o 
  -1  11   2      674.46      690.21      5.98 o 
   0  11   2      738.63      678.39      6.46 o 
   1  11   2      236.48      250.25      2.78 o 
   2  11   2      971.81      943.69      6.38 o 
   3  11   2      279.97      275.62      2.81 o 
   4  11   2      175.20      181.70      2.46 o 
   5  11   2      205.33      199.42      2.69 o 
   6  11   2       73.90       69.84      1.66 o 
   7  11   2       35.45       37.68      1.37 o 
   8  11   2        1.45        4.32      1.17 o 
   9  11   2       95.42      102.45      4.74 o 
  10  11   2        0.31        3.45      1.46 o 
  11  11   2       33.50       31.89      2.53 o 
  12  11   2        4.47        7.23      2.13 o 
 -12  12   2        1.42        1.90      1.90 o 
 -11  12   2       59.27       66.40      4.13 o 
 -10  12   2        7.49       11.44      1.78 o 
  -9  12   2      209.59      210.56      4.66 o 
  -8  12   2        5.15        5.41      1.30 o 
  -7  12   2      118.72      119.05      3.00 o 
  -6  12   2      289.21      266.86      3.94 o 
  -5  12   2       29.70       33.10      1.41 o 
  -4  12   2       35.87       37.88      1.20 o 
  -3  12   2      722.01      763.64      6.83 o 
  -2  12   2      394.85      403.26      3.88 o 
  -1  12   2     1129.20     1092.82      9.81 o 
   0  12   2      378.48      447.06      4.32 o 
   1  12   2      681.56      667.51      6.11 o 
   2  12   2      256.68      248.30      2.40 o 
   3  12   2     1098.51     1124.41      8.28 o 
   4  12   2      134.29      120.07      1.81 o 
   5  12   2       23.43       21.28      1.04 o 
   6  12   2       54.54       46.99      1.46 o 
   7  12   2      255.23      260.84      3.60 o 
   8  12   2       62.88       67.67      1.91 o 
   9  12   2       75.39       82.24      4.05 o 
  10  12   2       17.34       18.77      1.73 o 
  11  12   2       29.52       29.73      3.05 o 
 -11  13   2       28.99       26.09      2.31 o 
 -10  13   2        5.55        4.80      1.61 o 
  -9  13   2      334.28      334.22      8.86 o 
  -8  13   2        8.39        6.98      1.01 o 
  -7  13   2      135.37      127.67      2.91 o 
  -6  13   2      178.50      188.35      3.47 o 
  -5  13   2      105.31       94.56      2.22 o 
  -4  13   2      138.16      137.67      2.26 o 
  -3  13   2      357.86      379.74      4.11 o 
  -2  13   2      214.78      229.98      2.72 o 
  -1  13   2       18.02       21.32      0.71 o 
   0  13   2       90.51       96.57      4.17 o 
   1  13   2       61.52       63.00      1.19 o 
   2  13   2      109.05      107.81      1.68 o 
   3  13   2      846.26      903.61      7.00 o 
   4  13   2       78.24       78.05      1.53 o 
   5  13   2       11.71        9.48      1.00 o 
   6  13   2      204.07      197.04      2.92 o 
   7  13   2       12.92       15.50      1.16 o 
   8  13   2       38.01       42.65      1.60 o 
   9  13   2        1.78        3.21      1.72 o 
  10  13   2       26.30       25.57      2.73 o 
  11  13   2       36.82       39.60      2.84 o 
 -11  14   2       10.08       11.89      1.91 o 
 -10  14   2       14.70       16.83      2.02 o 
  -9  14   2       14.15       18.06      1.94 o 
  -8  14   2        3.20        4.24      1.04 o 
  -7  14   2       88.30       85.80      2.50 o 
  -6  14   2       93.34       89.35      2.49 o 
  -5  14   2       40.32       39.61      1.62 o 
  -4  14   2       75.34       69.47      1.56 o 
  -3  14   2      569.18      561.68      5.55 o 
  -2  14   2      172.39      170.76      2.41 o 
  -1  14   2      692.00      719.52      5.34 o 
   0  14   2       18.93       18.25      0.92 o 
   1  14   2      560.98      562.88      4.93 o 
   2  14   2      186.20      179.56      2.40 o 
   3  14   2      257.29      243.41      4.02 o 
   4  14   2      138.55      129.90      2.02 o 
   5  14   2        4.38        3.54      0.76 o 
   6  14   2      114.12      107.13      2.30 o 
   7  14   2      120.67      124.69      2.57 o 
   8  14   2        5.13        5.92      1.11 o 
   9  14   2       34.25       33.58      2.43 o 
  10  14   2        4.78        5.08      1.81 o 
  11  14   2       12.14       14.69      2.59 o 
 -11  15   2        9.44        8.35      1.99 o 
 -10  15   2       46.97       47.58      2.79 o 
  -9  15   2       21.33       18.45      2.04 o 
  -8  15   2       17.68       18.40      1.41 o 
  -7  15   2       60.99       64.21      2.15 o 
  -6  15   2       42.25       41.67      2.26 o 
  -5  15   2      160.06      157.86      2.82 o 
  -4  15   2       63.69       53.02      1.46 o 
  -3  15   2       62.06       58.25      1.62 o 
  -2  15   2      255.19      261.65      2.67 o 
  -1  15   2      128.05      146.57      1.81 o 
   0  15   2       23.65       32.80      1.31 o 
   1  15   2      115.52      138.39      2.46 o 
   2  15   2      352.08      358.52      3.41 o 
   3  15   2       45.43       41.44      1.22 o 
   4  15   2      239.36      231.50      3.08 o 
   5  15   2        0.19        0.68      0.69 o 
   6  15   2       61.39       54.10      1.80 o 
   7  15   2       10.37        9.31      1.11 o 
   8  15   2       29.12       29.88      1.86 o 
   9  15   2       61.55       61.76      3.11 o 
  10  15   2       21.67       20.58      3.16 o 
  11  15   2       38.15       40.91      2.98 o 
 -11  16   2       30.84       32.10      2.61 o 
 -10  16   2        3.22        4.19      1.73 o 
  -9  16   2       40.70       40.50      2.62 o 
  -8  16   2       49.02       48.99      2.36 o 
  -7  16   2       54.22       52.81      2.87 o 
  -6  16   2      109.60       97.54      2.50 o 
  -5  16   2       45.96       44.36      1.76 o 
  -4  16   2        1.88        1.46      0.65 o 
  -3  16   2      171.38      163.62      2.62 o 
  -2  16   2       30.21       29.22      1.16 o 
  -1  16   2       83.35       95.41      1.49 o 
   0  16   2      467.66      485.32      4.39 o 
   1  16   2      141.21      144.52      2.07 o 
   2  16   2       15.51       13.95      0.69 o 
   3  16   2      289.90      274.56      3.20 o 
   4  16   2       66.68       59.99      1.74 o 
   5  16   2       36.07       32.05      1.60 o 
   6  16   2        5.81        4.09      1.05 o 
   7  16   2      158.47      163.28      3.42 o 
   8  16   2       43.05       39.19      2.52 o 
   9  16   2       53.04       58.50      3.54 o 
  10  16   2        3.40        2.65      1.74 o 
  11  16   2        1.89        1.45      1.88 o 
 -11  17   2       12.02       11.54      2.21 o 
 -10  17   2       25.94       28.28      2.47 o 
  -9  17   2       74.33       85.62      3.43 o 
  -8  17   2       11.53       15.07      1.87 o 
  -7  17   2      182.66      182.47      3.61 o 
  -6  17   2       83.58       88.63      2.53 o 
  -5  17   2      245.27      234.03      3.86 o 
  -4  17   2      186.12      189.41      3.01 o 
  -3  17   2       45.97       44.68      1.48 o 
  -2  17   2       23.07       25.60      1.06 o 
  -1  17   2        1.18        1.56      0.53 o 
   0  17   2       16.38       14.12      0.88 o 
   1  17   2       52.61       43.95      1.19 o 
   2  17   2       31.38       27.07      1.13 o 
   3  17   2       71.88       65.36      1.55 o 
   4  17   2      125.46      123.55      2.31 o 
   5  17   2      116.68      113.93      2.73 o 
   6  17   2      112.85      113.25      2.99 o 
   7  17   2       27.80       31.78      1.84 o 
   8  17   2       20.61       20.17      2.09 o 
   9  17   2       83.92       93.08      3.73 o 
  10  17   2        5.85        3.21      1.88 o 
  11  17   2       15.31       15.27      2.46 o 
 -11  18   2        3.16        2.00      1.99 o 
 -10  18   2        2.15        3.60      1.84 o 
  -9  18   2       42.50       50.09      2.98 o 
  -8  18   2       25.05       24.74      2.00 o 
  -7  18   2       32.70       30.70      1.80 o 
  -6  18   2       50.11       56.43      2.14 o 
  -5  18   2       70.57       68.45      2.21 o 
  -4  18   2        8.00        8.78      1.06 o 
  -3  18   2        8.75       13.23      1.04 o 
  -2  18   2      101.34      103.61      2.29 o 
  -1  18   2      201.11      181.00      2.22 o 
   0  18   2       43.94       48.81      1.37 o 
   1  18   2      148.40      138.99      2.19 o 
   2  18   2      144.17      137.32      2.33 o 
   3  18   2       30.83       33.11      1.24 o 
   4  18   2       81.93       71.93      1.93 o 
   5  18   2       17.95       18.31      1.42 o 
   6  18   2       25.68       23.75      2.01 o 
   7  18   2        8.03        8.70      1.69 o 
   8  18   2       43.51       44.79      2.83 o 
   9  18   2       40.68       41.00      2.85 o 
  10  18   2       30.89       27.62      2.67 o 
 -10  19   2       62.29       54.51      3.58 o 
  -9  19   2       40.87       37.76      2.73 o 
  -8  19   2       87.79       84.73      3.10 o 
  -7  19   2       50.38       45.59      2.35 o 
  -6  19   2       82.85       83.13      2.54 o 
  -5  19   2       69.33       66.88      2.23 o 
  -4  19   2       74.72       63.24      2.21 o 
  -3  19   2      246.23      242.69      3.70 o 
  -2  19   2      125.69      113.13      2.07 o 
  -1  19   2      170.91      167.19      2.64 o 
   0  19   2       28.67       31.25      1.56 o 
   1  19   2      181.72      186.08      2.82 o 
   2  19   2       41.46       38.38      1.38 o 
   3  19   2      270.72      251.22      3.58 o 
   4  19   2      128.21      110.38      2.41 o 
   5  19   2       32.50       33.86      2.06 o 
   6  19   2       23.21       24.80      2.56 o 
   7  19   2       48.60       43.76      2.66 o 
   8  19   2       56.13       61.37      3.18 o 
   9  19   2       10.59       15.09      2.22 o 
  10  19   2        3.00        0.39      1.78 o 
 -10  20   2       10.94        9.84      2.10 o 
  -9  20   2        3.38        2.02      1.68 o 
  -8  20   2       17.02       18.45      2.17 o 
  -7  20   2        1.72        1.74      1.39 o 
  -6  20   2       16.19       15.05      1.51 o 
  -5  20   2        4.81        4.17      1.12 o 
  -4  20   2      288.22      291.08      4.46 o 
  -3  20   2       12.42        9.30      1.09 o 
  -2  20   2       79.66       83.51      2.10 o 
  -1  20   2       37.36       44.04      1.60 o 
   0  20   2       30.64       28.63      1.34 o 
   1  20   2      212.49      213.98      3.27 o 
   2  20   2      157.55      163.68      3.44 o 
   3  20   2      130.94      119.25      2.48 o 
   4  20   2       35.86       39.69      1.65 o 
   5  20   2       16.25       16.23      1.51 o 
   6  20   2       18.50       15.74      1.58 o 
   7  20   2      119.90      117.86      4.17 o 
   8  20   2       36.15       36.63      2.76 o 
   9  20   2       59.83       53.81      3.25 o 
  10  20   2       17.40       19.70      2.54 o 
 -10  21   2       11.20        7.64      2.16 o 
  -9  21   2        9.98       15.79      2.23 o 
  -8  21   2       22.50       20.83      2.04 o 
  -7  21   2      113.98      110.11      3.41 o 
  -6  21   2        6.92        6.18      1.45 o 
  -5  21   2       80.12       90.94      2.68 o 
  -4  21   2       39.20       40.92      1.80 o 
  -3  21   2       35.12       31.26      1.56 o 
  -2  21   2       32.37       34.83      2.16 o 
  -1  21   2      345.40      350.66      4.56 o 
   0  21   2       15.05       17.77      1.23 o 
   1  21   2      370.66      374.57      5.43 o 
   2  21   2        8.25        7.85      1.07 o 
   3  21   2       12.99       11.33      1.15 o 
   4  21   2       22.89       20.81      1.46 o 
   5  21   2      115.25      112.56      3.03 o 
   6  21   2       44.58       42.31      2.67 o 
   7  21   2       29.23       29.82      2.50 o 
   8  21   2        0.05       -0.99      1.60 o 
   9  21   2       20.39       23.95      2.60 o 
  10  21   2        1.58        5.17      2.09 o 
  -9  22   2       28.22       31.90      2.68 o 
  -8  22   2       11.80       15.36      1.93 o 
  -7  22   2        2.93        3.04      1.52 o 
  -6  22   2       69.10       66.56      3.49 o 
  -5  22   2      101.32       99.41      2.84 o 
  -4  22   2       63.44       63.49      2.19 o 
  -3  22   2      194.87      198.45      3.53 o 
  -2  22   2       92.35       99.48      3.51 o 
  -1  22   2       79.14       88.05      2.40 o 
   0  22   2        6.26        8.76      1.14 o 
   1  22   2      107.05      111.30      2.53 o 
   2  22   2       93.25       98.86      3.08 o 
   3  22   2       62.90       58.13      1.96 o 
   4  22   2      117.32      112.75      2.67 o 
   5  22   2       41.14       39.65      2.08 o 
   6  22   2       11.36       16.01      2.09 o 
   7  22   2       64.07       71.07      3.44 o 
   8  22   2        1.83       -1.00      1.64 o 
   9  22   2        2.23        2.49      1.86 o 
  -9  23   2       22.23       21.35      2.47 o 
  -8  23   2        2.84        0.91      1.50 o 
  -7  23   2       12.48       10.50      1.71 o 
  -6  23   2       17.79       17.49      1.89 o 
  -5  23   2       39.82       43.36      2.16 o 
  -4  23   2       15.26       19.20      2.38 o 
  -3  23   2       32.23       34.42      2.97 o 
  -2  23   2       22.40       19.63      2.04 o 
  -1  23   2       21.33       22.57      1.49 o 
   0  23   2       18.73       21.09      1.52 o 
   1  23   2        5.69        4.48      1.12 o 
   2  23   2        5.84        9.83      1.53 o 
   3  23   2       35.92       40.66      2.40 o 
   4  23   2        7.87        5.21      1.33 o 
   5  23   2       57.51       51.40      3.16 o 
   6  23   2       50.05       46.52      2.88 o 
   7  23   2       13.54       10.91      2.11 o 
   8  23   2       33.98       35.30      2.86 o 
   9  23   2       13.29       15.13      2.41 o 
  -9  24   2        0.57       -0.18      1.74 o 
  -8  24   2        5.47        5.15      1.74 o 
  -7  24   2       44.52       40.12      2.54 o 
  -6  24   2        1.96        2.86      1.43 o 
  -5  24   2       24.93       26.35      2.01 o 
  -4  24   2      183.87      189.60      3.91 o 
  -3  24   2       19.04       18.56      2.93 o 
  -2  24   2      214.26      205.36      9.25 o 
  -1  24   2       47.25       55.58      3.45 o 
   0  24   2      144.16      152.88      3.39 o 
   1  24   2       38.03       38.35      3.11 o 
   2  24   2      249.91      238.87      6.92 o 
   3  24   2       13.76       14.04      1.96 o 
   4  24   2       63.13       64.43      2.98 o 
   5  24   2        9.73       10.20      1.72 o 
   6  24   2       17.11       17.26      2.26 o 
   7  24   2        0.91        0.55      1.64 o 
   8  24   2        7.44       10.84      2.20 o 
   9  24   2       24.64       21.76      2.71 o 
  -8  25   2       15.72       14.04      2.05 o 
  -7  25   2       32.25       33.24      2.45 o 
  -6  25   2       13.35       15.58      2.71 o 
  -5  25   2       26.30       30.74      3.10 o 
  -4  25   2       28.28       30.83      1.98 o 
  -3  25   2       11.77       12.39      2.73 o 
  -2  25   2        4.90        5.81      3.13 o 
  -1  25   2        3.93        4.27      2.05 o 
   0  25   2       93.28       99.15      2.83 o 
   1  25   2       13.61       22.48      4.08 o 
   2  25   2        9.88       15.74      3.19 o 
   3  25   2        9.98       10.31      1.83 o 
   4  25   2       24.59       20.73      2.25 o 
   5  25   2       32.20       32.03      2.55 o 
   6  25   2       32.09       34.25      2.75 o 
   7  25   2       10.74        8.07      2.15 o 
   8  25   2        6.68        8.84      2.23 o 
  -8  26   2        7.77        8.41      1.91 o 
  -7  26   2        7.65        8.24      1.82 o 
  -6  26   2       84.70       81.63      4.12 o 
  -5  26   2       18.84       18.06      1.94 o 
  -4  26   2      114.08      118.40      6.09 o 
  -3  26   2       75.24       78.73      6.43 o 
  -2  26   2       35.95       31.45      4.74 o 
  -1  26   2       11.78       12.33      3.84 o 
   0  26   2       33.98       35.60      4.58 o 
   1  26   2       20.34       23.00      5.68 o 
   2  26   2       63.87       61.95      4.00 o 
   3  26   2      121.15      125.04      4.60 o 
   4  26   2      139.89      138.30      4.97 o 
   5  26   2       12.38       14.11      2.14 o 
   6  26   2       85.17       78.42      3.72 o 
   7  26   2        4.04        1.10      1.94 o 
   8  26   2        7.53        8.49      2.00 o 
  -8  27   2       11.22        9.39      2.47 o 
  -7  27   2        4.14        2.40      2.35 o 
  -6  27   2        7.49        7.96      1.80 o 
  -5  27   2       15.20       14.55      2.14 o 
  -4  27   2       41.65       46.61      4.19 o 
  -3  27   2        7.84        8.01      3.84 o 
  -2  27   2       33.58       30.38      4.77 o 
  -1  27   2       18.65       15.60      4.23 o 
   0  27   2        5.57        7.59      2.36 o 
   1  27   2       12.25       13.37      2.68 o 
   2  27   2       28.53       31.00      2.93 o 
   3  27   2       20.53       25.16      2.69 o 
   4  27   2       14.88       12.04      2.33 o 
   5  27   2        8.58       11.97      3.05 o 
   6  27   2        2.64        2.09      1.77 o 
   7  27   2        8.33        5.79      1.88 o 
  -7  28   2       12.80       15.30      3.49 o 
  -6  28   2       11.18        8.20      1.81 o 
  -5  28   2        2.67        6.89      2.69 o 
  -4  28   2       24.82       29.61      3.74 o 
  -3  28   2       17.77       16.81      4.43 o 
  -2  28   2       24.43       22.85      4.63 o 
  -1  28   2       23.25       26.86      4.80 o 
   0  28   2       13.42       13.41      3.07 o 
   1  28   2       33.21       32.04      6.35 o 
   2  28   2       29.91       32.77      4.91 o 
   3  28   2       34.57       40.27      3.21 o 
   4  28   2        3.13        2.25      2.41 o 
   5  28   2        4.52        7.68      2.82 o 
   6  28   2        9.92        8.91      2.50 o 
   7  28   2       43.63       43.92      2.88 o 
  -6  29   2       21.42       19.86      3.44 o 
  -5  29   2        5.43        6.14      2.73 o 
  -4  29   2       19.68       15.79      3.78 o 
  -3  29   2       40.05       31.65      5.25 o 
  -2  29   2        6.33        0.17      3.47 o 
  -1  29   2        0.97       -0.56      3.24 o 
   0  29   2       28.24       39.24      5.39 o 
   1  29   2        4.11        1.99      2.38 o 
   2  29   2       15.45       17.50      2.49 o 
   3  29   2       62.48       65.84      3.97 o 
   4  29   2        0.49       -1.73      2.37 o 
   5  29   2        2.11        2.87      2.63 o 
   6  29   2        6.11        5.67      4.71 o 
  -6  30   2       18.04       11.94      3.40 o 
  -5  30   2       12.87        7.20      3.07 o 
  -4  30   2       11.81       14.10      3.28 o 
  -3  30   2       37.01       39.92      5.75 o 
  -2  30   2       34.26       40.23      5.70 o 
  -1  30   2       35.14       37.38      5.50 o 
   0  30   2       39.45       39.18      5.78 o 
   1  30   2       51.92       48.93      4.15 o 
   2  30   2       28.65       28.81      7.12 o 
   3  30   2       71.00       64.48      5.17 o 
   4  30   2       37.42       33.89      4.21 o 
   5  30   2        5.73       -0.11      2.61 o 
   6  30   2       62.64       52.22      7.84 o 
  -5  31   2        1.89        6.10      2.88 o 
  -4  31   2       16.48       14.32      3.40 o 
  -3  31   2        6.06        7.36      4.20 o 
  -2  31   2        9.39        6.66      4.01 o 
  -1  31   2        2.22        4.54      3.92 o 
   0  31   2        1.44        9.45      4.20 o 
   1  31   2       17.94       27.17      3.50 o 
   2  31   2       18.33       19.00      2.73 o 
   3  31   2        9.15       15.48      3.41 o 
   4  31   2        1.66        6.49      3.02 o 
   5  31   2        3.69        6.67      3.06 o 
  -4  32   2        0.89        0.91      2.61 o 
  -3  32   2        2.25        6.18      3.00 o 
  -2  32   2       18.07        2.91      4.06 o 
  -1  32   2       17.43       15.71      4.96 o 
   0  32   2       76.67       87.79      7.87 o 
   1  32   2       18.47       13.37      4.68 o 
   2  32   2        2.73        4.39      2.33 o 
   3  32   2        4.09        6.02      4.26 o 
   4  32   2       10.87        7.68      3.10 o 
  -3  33   2        0.40        6.13      3.13 o 
  -2  33   2       10.94       16.81      4.96 o 
  -1  33   2        2.57       14.44      4.91 o 
   0  33   2        1.29        0.87      3.67 o 
   1  33   2        3.40        4.04      2.98 o 
   2  33   2        2.39       -0.30      2.22 o 
   3  33   2        3.51        1.37      2.69 o 
  -2  34   2        2.50        5.70      4.06 o 
  -1  34   2       23.48       25.61      5.75 o 
   0  34   2        0.33        5.56      4.43 o 
   1  34   2       18.99       18.17      3.75 o 
  -8   0   3        4.42       -0.72      1.35 o 
  -7   0   3      190.25      160.39      6.09 o 
  -6   0   3      287.19      293.87      5.71 o 
  -5   0   3       57.56       62.94      1.67 o 
  -4   0   3      216.61      201.03      6.93 o 
  -3   0   3      380.65      398.14      8.10 o 
  -2   0   3     1835.76     1940.65     20.59 o 
  -1   0   3     1801.75     1977.83     23.49 o 
   0   0   3      100.72       99.44      3.75 o 
   1   0   3     3752.54     3832.92     36.03 o 
   2   0   3     1014.79     1202.44     14.27 o 
   3   0   3      435.89      449.26      4.74 o 
   4   0   3        0.23        0.32      0.38 o 
   5   0   3       48.64       68.06      1.54 o 
   6   0   3      481.89      445.71      6.63 o 
   7   0   3       63.56       58.86      2.03 o 
   8   0   3        9.17        6.10      1.72 o 
   9   0   3      792.65      769.87     11.13 o 
  10   0   3        4.58        4.81      1.47 o 
  11   0   3        0.08       -0.45      1.46 o 
  12   0   3        2.88        3.96      1.67 o 
 -11   1   3        6.95        3.89      1.47 o 
  -9   1   3       81.60       83.59      4.25 o 
  -8   1   3       23.61       26.64      1.71 o 
  -7   1   3       64.61       62.73      2.06 o 
  -6   1   3      222.13      231.00      3.73 o 
  -5   1   3      254.40      265.87      2.91 o 
  -4   1   3      334.26      324.11      4.97 o 
  -3   1   3     2787.55     2904.20     34.06 o 
  -2   1   3      492.14      531.05      4.86 o 
  -1   1   3      221.99      191.34      2.19 o 
   0   1   3       74.55       66.92      1.67 o 
   1   1   3       93.06       96.51      1.31 o 
   2   1   3      551.05      631.16      5.98 o 
   3   1   3     3843.75     4053.70     26.81 o 
   4   1   3       24.09       25.37      0.64 o 
   5   1   3      146.87      156.99      1.75 o 
   6   1   3      438.19      403.52      4.10 o 
   7   1   3      156.31      140.10      2.25 o 
   8   1   3       31.07       27.18      1.20 o 
   9   1   3      105.11      109.63      2.28 o 
  10   1   3       25.30       23.64      1.87 o 
  11   1   3       59.77       64.73      2.36 o 
  12   1   3        0.13        0.43      1.11 o 
 -11   2   3       10.83       11.23      1.61 o 
 -10   2   3        2.77        3.41      1.17 o 
  -9   2   3       63.35       60.34      2.11 o 
  -8   2   3       59.69       60.12      3.47 o 
  -7   2   3      103.30      121.29      2.79 o 
  -6   2   3      535.04      486.69      5.45 o 
  -5   2   3      138.31      135.78      2.02 o 
  -4   2   3      192.31      184.37      2.29 o 
  -3   2   3      198.22      184.29      4.64 o 
  -2   2   3       10.78       16.20      0.65 o 
  -1   2   3     1648.33     1706.15     17.54 o 
   0   2   3      981.47     1087.89      9.28 o 
   1   2   3     2060.03     2185.73     14.10 o 
   2   2   3      102.79       89.30      1.29 o 
   3   2   3      102.53      127.44      1.79 o 
   4   2   3      547.82      592.37      4.42 o 
   5   2   3        4.18        3.38      0.43 o 
   6   2   3      290.08      278.60      4.49 o 
   7   2   3       13.49       15.31      0.89 o 
   8   2   3       53.34       47.18      1.47 o 
   9   2   3       46.40       52.75      2.47 o 
  10   2   3       56.25       53.98      1.90 o 
  11   2   3       12.53       14.03      1.43 o 
  12   2   3       41.01       40.90      2.45 o 
 -11   3   3       57.29       62.12      3.13 o 
 -10   3   3       84.90       84.57      2.67 o 
  -9   3   3       17.98       18.25      1.42 o 
  -8   3   3      285.64      261.52      5.64 o 
  -7   3   3       43.70       42.38      1.59 o 
  -6   3   3      183.19      184.54      2.43 o 
  -5   3   3      456.22      443.69      3.83 o 
  -4   3   3      191.02      195.37      2.43 o 
  -3   3   3      949.42     1010.71     10.63 o 
  -2   3   3      102.08      119.67      2.05 o 
  -1   3   3     2413.30     2521.30     23.23 o 
   0   3   3      153.24      162.89      1.91 o 
   1   3   3     2967.86     3035.34     20.98 o 
   2   3   3      497.64      524.65      4.55 o 
   3   3   3       67.70       63.31      1.02 o 
   4   3   3      680.75      718.12      5.23 o 
   5   3   3      710.95      703.37      5.50 o 
   6   3   3      502.58      452.92      4.55 o 
   7   3   3      124.44      119.62      2.39 o 
   8   3   3       98.31      103.05      4.19 o 
   9   3   3        2.29        4.56      1.18 o 
  10   3   3       21.30       20.85      1.38 o 
  11   3   3       52.38       52.51      2.11 o 
  12   3   3       19.32       22.08      1.57 o 
 -11   4   3       72.58       70.57      3.05 o 
 -10   4   3       15.09       16.37      2.56 o 
  -9   4   3      120.26      114.44      3.34 o 
  -8   4   3       14.33       19.43      1.36 o 
  -7   4   3       59.08       53.79      1.82 o 
  -6   4   3      267.86      274.53      2.67 o 
  -5   4   3       92.76       96.01      1.41 o 
  -4   4   3      324.88      385.13      4.04 o 
  -3   4   3      702.38      746.59      8.26 o 
  -2   4   3      401.17      398.28      4.23 o 
  -1   4   3      743.10      799.24      8.18 o 
   0   4   3     3989.61     4373.44     38.96 o 
   1   4   3      714.93      803.01      6.28 o 
   2   4   3      200.18      172.41      1.91 o 
   3   4   3       24.68       25.99      0.71 o 
   4   4   3      392.11      445.61      3.66 o 
   5   4   3       89.54       84.81      1.37 o 
   6   4   3      653.12      626.91      5.42 o 
   7   4   3       51.79       50.47      1.46 o 
   8   4   3       10.85       10.88      1.31 o 
   9   4   3      149.97      149.74      2.92 o 
  10   4   3       49.67       50.43      1.94 o 
  11   4   3       21.14       21.75      1.80 o 
  12   4   3       16.08       17.50      2.47 o 
 -12   5   3       36.90       39.66      3.02 o 
 -11   5   3       23.65       26.06      2.01 o 
 -10   5   3      104.85      109.26      3.29 o 
  -9   5   3       45.91       44.71      2.13 o 
  -8   5   3      175.33      178.48      3.43 o 
  -7   5   3      174.10      173.44      3.04 o 
  -6   5   3       52.72       52.90      1.09 o 
  -5   5   3      147.83      132.35      1.78 o 
  -4   5   3      437.61      442.38      3.93 o 
  -3   5   3      159.67      153.79      2.33 o 
  -2   5   3      237.96      306.60      3.45 o 
  -1   5   3       35.92       53.79      1.76 o 
   0   5   3     2130.63     2268.76     20.64 o 
   1   5   3      336.13      401.20      3.62 o 
   2   5   3      244.88      246.64      2.76 o 
   3   5   3      248.63      231.58      1.90 o 
   4   5   3      752.12      749.48      5.77 o 
   5   5   3      235.24      217.15      2.40 o 
   6   5   3      369.95      352.36      3.41 o 
   7   5   3      460.54      427.56      5.28 o 
   8   5   3       68.18       65.46      1.90 o 
   9   5   3      164.41      159.91      3.09 o 
  10   5   3       37.55       40.08      2.47 o 
  11   5   3       53.94       58.97      2.09 o 
  12   5   3        9.79       10.33      1.34 o 
 -12   6   3        6.59        7.87      2.03 o 
 -11   6   3       14.87       14.64      1.79 o 
 -10   6   3        8.70        7.20      1.50 o 
  -9   6   3       26.58       25.38      1.82 o 
  -8   6   3       38.71       40.76      2.38 o 
  -7   6   3      116.69      108.77      2.44 o 
  -6   6   3       47.80       47.52      1.05 o 
  -5   6   3     1500.36     1472.44     10.96 o 
  -4   6   3      835.35      838.36      6.69 o 
  -3   6   3      645.83      689.16      6.17 o 
  -2   6   3      754.16      802.06     10.74 o 
  -1   6   3     1357.95     1341.85     14.24 o 
   0   6   3     1039.40     1167.45     11.07 o 
   1   6   3      461.15      453.89      6.98 o 
   2   6   3      562.85      661.29      6.35 o 
   3   6   3      692.43      745.13      5.14 o 
   4   6   3     2290.61     2249.22     17.10 o 
   5   6   3      939.59      897.11      6.87 o 
   6   6   3      183.08      171.29      3.08 o 
   7   6   3       18.76       16.06      1.83 o 
   8   6   3       16.56       15.69      1.16 o 
   9   6   3       15.27       16.21      1.32 o 
  10   6   3       19.62       18.44      1.41 o 
  11   6   3       25.87       21.72      1.55 o 
  12   6   3       57.27       59.34      2.87 o 
 -12   7   3       12.54       14.27      1.98 o 
 -11   7   3        2.81        2.12      1.52 o 
 -10   7   3       56.37       55.31      2.70 o 
  -9   7   3       19.98       25.95      1.91 o 
  -8   7   3       19.87       19.48      1.44 o 
  -7   7   3      262.42      274.72      4.65 o 
  -6   7   3       89.08       80.98      1.52 o 
  -5   7   3      671.13      661.95      5.35 o 
  -4   7   3       16.96       12.17      0.69 o 
  -3   7   3      566.94      610.63      4.86 o 
  -2   7   3      170.96      184.73      2.57 o 
  -1   7   3     1154.22     1275.34     18.91 o 
   0   7   3     1598.97     1829.93     16.98 o 
   1   7   3     1843.39     2014.72     27.20 o 
   2   7   3      326.17      363.66      3.45 o 
   3   7   3      230.06      230.99      2.32 o 
   4   7   3       49.07       46.85      1.05 o 
   5   7   3      307.52      307.70      3.48 o 
   6   7   3      168.46      157.66      4.26 o 
   7   7   3      136.21      138.48      2.31 o 
   8   7   3       22.41       28.92      1.47 o 
   9   7   3       31.40       34.93      2.01 o 
  10   7   3       83.22       83.54      2.39 o 
  11   7   3       62.64       58.45      2.37 o 
  12   7   3       38.83       38.92      2.09 o 
 -12   8   3       11.32       12.50      1.89 o 
 -11   8   3       54.65       50.32      2.88 o 
 -10   8   3       32.42       33.52      3.38 o 
  -9   8   3        3.68        3.46      1.41 o 
  -8   8   3      110.54      107.66      2.87 o 
  -7   8   3        3.86        3.13      0.74 o 
  -6   8   3       64.82       69.06      1.62 o 
  -5   8   3     2131.65     2042.81     16.08 o 
  -4   8   3      499.40      538.43      5.48 o 
  -3   8   3      192.33      199.37      2.53 o 
  -2   8   3      303.39      325.81      3.33 o 
  -1   8   3      382.72      350.03      3.20 o 
   0   8   3      453.27      539.80      5.45 o 
   1   8   3      144.38      136.63      1.70 o 
   2   8   3      178.07      204.92      2.10 o 
   3   8   3       45.26       35.28      1.03 o 
   4   8   3      326.66      357.36      3.39 o 
   5   8   3     1135.38     1059.76      8.50 o 
   6   8   3      138.27      126.14      2.15 o 
   7   8   3       57.41       62.81      1.59 o 
   8   8   3      103.63      105.93      2.61 o 
   9   8   3        2.83        3.62      1.00 o 
  10   8   3      102.62      100.05      2.81 o 
  11   8   3       16.91       18.90      1.69 o 
  12   8   3        6.34        8.16      1.59 o 
 -12   9   3        2.82        0.85      1.71 o 
 -11   9   3       36.89       41.96      4.20 o 
 -10   9   3       28.49       24.65      2.20 o 
  -9   9   3       26.58       25.34      1.85 o 
  -8   9   3       36.85       42.70      2.10 o 
  -7   9   3        1.89        1.27      0.76 o 
  -6   9   3       35.28       32.65      1.26 o 
  -5   9   3      103.50       94.57      1.89 o 
  -4   9   3      545.89      519.37      5.13 o 
  -3   9   3       65.67       62.85      1.64 o 
  -2   9   3      565.41      627.65      4.96 o 
  -1   9   3      663.71      681.36      5.83 o 
   0   9   3      148.11      144.96      2.12 o 
   1   9   3      661.99      689.10      5.45 o 
   2   9   3      443.04      502.16      3.77 o 
   3   9   3      147.68      143.63      1.70 o 
   4   9   3      583.25      545.38      5.32 o 
   5   9   3      198.53      179.38      2.63 o 
   6   9   3       30.74       27.26      1.15 o 
   7   9   3      114.89      111.79      3.34 o 
   8   9   3       45.62       46.16      1.91 o 
   9   9   3       65.65       67.95      2.38 o 
  10   9   3       90.07       88.88      2.77 o 
  11   9   3       67.50       68.51      2.63 o 
  12   9   3       20.78       24.34      1.94 o 
 -12  10   3       11.46       14.61      2.18 o 
 -11  10   3       10.73        9.62      1.98 o 
 -10  10   3        3.82        5.11      3.05 o 
  -9  10   3       63.00       65.52      3.38 o 
  -8  10   3        1.03        2.29      1.16 o 
  -7  10   3       16.65       14.46      1.12 o 
  -6  10   3        0.30       -0.62      0.62 o 
  -5  10   3      203.86      197.40      2.85 o 
  -4  10   3      284.11      251.76      3.18 o 
  -3  10   3      265.61      267.49      3.07 o 
  -2  10   3      109.02       96.19      1.46 o 
  -1  10   3      510.14      554.55      4.99 o 
   0  10   3     1912.87     2088.04     22.67 o 
   1  10   3      914.33      956.74      7.03 o 
   2  10   3       93.70       76.70      1.18 o 
   3  10   3      274.27      275.83      2.65 o 
   4  10   3     1133.35     1040.45      8.37 o 
   5  10   3      164.16      154.75      2.35 o 
   6  10   3        6.22        8.04      0.80 o 
   7  10   3       63.38       58.02      1.60 o 
   8  10   3       17.82       12.42      1.31 o 
   9  10   3       54.35       56.80      2.27 o 
  10  10   3       63.37       62.08      2.51 o 
  11  10   3       20.57       20.12      1.84 o 
  12  10   3       31.60       36.38      2.24 o 
 -12  11   3        2.09        3.36      1.87 o 
 -11  11   3       11.97        8.79      2.02 o 
 -10  11   3       59.01       52.57      2.98 o 
  -9  11   3      144.20      152.01      3.90 o 
  -8  11   3      142.05      134.37      3.47 o 
  -7  11   3      138.91      141.20      2.92 o 
  -6  11   3      124.08      117.66      2.29 o 
  -5  11   3       71.38       67.40      1.70 o 
  -4  11   3      223.75      234.04      3.04 o 
  -3  11   3       76.13       70.60      1.61 o 
  -2  11   3      152.97      162.29      2.12 o 
  -1  11   3      187.71      175.92      2.15 o 
   0  11   3     1288.44     1299.61     12.56 o 
   1  11   3       44.72       39.94      0.89 o 
   2  11   3      261.41      277.30      2.59 o 
   3  11   3      318.23      304.61      2.90 o 
   4  11   3      474.41      471.25      4.26 o 
   5  11   3       39.87       36.48      1.26 o 
   6  11   3        0.54        0.25      0.65 o 
   7  11   3        7.98        7.14      0.89 o 
   8  11   3      100.65       97.56      2.23 o 
   9  11   3       27.76       29.73      1.90 o 
  10  11   3        2.22        0.96      1.26 o 
  11  11   3       43.30       43.61      3.67 o 
 -12  12   3       12.55       20.22      2.60 o 
 -11  12   3        6.62        9.02      2.45 o 
 -10  12   3        4.66        5.63      1.62 o 
  -9  12   3       42.26       38.55      2.32 o 
  -8  12   3       86.73       91.08      2.72 o 
  -7  12   3        3.76        3.12      0.91 o 
  -6  12   3      247.42      235.98      3.59 o 
  -5  12   3      155.91      151.96      2.59 o 
  -4  12   3       17.73       14.89      0.84 o 
  -3  12   3       46.96       49.71      1.33 o 
  -2  12   3       78.08       82.21      1.51 o 
  -1  12   3       59.98       54.81      1.36 o 
   0  12   3       44.52       40.92      1.20 o 
   1  12   3       14.54       17.82      0.67 o 
   2  12   3       14.33       13.01      0.63 o 
   3  12   3        2.16        2.43      0.51 o 
   4  12   3      176.72      169.31      2.27 o 
   5  12   3      368.26      365.85      4.09 o 
   6  12   3      294.08      284.85      3.61 o 
   7  12   3      122.21      127.96      2.53 o 
   8  12   3        1.14        3.14      0.92 o 
   9  12   3      132.27      135.91      3.42 o 
  10  12   3       12.53        8.76      1.57 o 
  11  12   3        3.41        5.37      1.54 o 
 -11  13   3       63.37       76.42      5.51 o 
 -10  13   3        7.92        6.21      1.66 o 
  -9  13   3       19.83       22.45      2.05 o 
  -8  13   3        3.90        4.87      1.05 o 
  -7  13   3      148.80      153.65      3.00 o 
  -6  13   3       98.31       92.85      2.27 o 
  -5  13   3       67.61       60.10      1.72 o 
  -4  13   3      550.15      509.99      5.25 o 
  -3  13   3      342.27      347.91      4.51 o 
  -2  13   3      156.19      185.90      2.55 o 
  -1  13   3      200.57      203.71      2.27 o 
   0  13   3      153.46      154.86      2.05 o 
   1  13   3      191.23      202.04      2.20 o 
   2  13   3      147.94      161.52      2.01 o 
   3  13   3      356.85      329.51      3.21 o 
   4  13   3      462.67      446.52      4.26 o 
   5  13   3        2.51        3.41      0.76 o 
   6  13   3       77.32       70.91      1.83 o 
   7  13   3       58.41       61.98      1.93 o 
   8  13   3       11.63       13.22      1.19 o 
   9  13   3        3.56        5.39      1.40 o 
  10  13   3       41.12       41.52      2.29 o 
  11  13   3       15.33       12.01      2.18 o 
 -11  14   3       24.88       28.52      3.69 o 
 -10  14   3       12.18       10.32      1.85 o 
  -9  14   3       32.63       33.03      3.91 o 
  -8  14   3        2.57        2.87      1.13 o 
  -7  14   3       45.99       44.28      1.81 o 
  -6  14   3       49.23       55.10      1.89 o 
  -5  14   3      161.24      143.20      2.65 o 
  -4  14   3      118.76      129.35      2.29 o 
  -3  14   3      138.79      125.63      2.20 o 
  -2  14   3      503.34      477.12      4.46 o 
  -1  14   3       32.54       38.60      0.94 o 
   0  14   3        0.49        0.04      0.41 o 
   1  14   3      127.81      122.58      1.69 o 
   2  14   3      179.45      164.22      1.85 o 
   3  14   3      254.10      236.58      2.66 o 
   4  14   3      256.11      255.89      3.03 o 
   5  14   3      222.51      212.61      3.07 o 
   6  14   3       33.41       30.15      1.44 o 
   7  14   3       91.23       85.76      3.08 o 
   8  14   3      143.64      141.01      2.85 o 
   9  14   3       10.55       10.11      1.59 o 
  10  14   3        4.86        5.01      1.53 o 
  11  14   3       29.43       25.15      2.61 o 
 -11  15   3       36.74       42.65      3.22 o 
 -10  15   3       26.43       22.79      2.84 o 
  -9  15   3       72.59       75.26      3.18 o 
  -8  15   3       60.42       60.56      2.34 o 
  -7  15   3       67.68       77.03      2.29 o 
  -6  15   3        1.17        1.95      1.28 o 
  -5  15   3       29.56       29.96      1.47 o 
  -4  15   3      120.43      111.65      2.29 o 
  -3  15   3      821.07      781.10      7.41 o 
  -2  15   3      147.64      134.78      2.24 o 
  -1  15   3      134.11      131.87      1.73 o 
   0  15   3      189.18      191.40      2.40 o 
   1  15   3      131.28      128.95      1.79 o 
   2  15   3      118.81       98.70      1.75 o 
   3  15   3      632.33      602.36      5.32 o 
   4  15   3       21.11       22.20      1.04 o 
   5  15   3      133.56      136.27      2.50 o 
   6  15   3       83.42       81.93      2.17 o 
   7  15   3      119.21      116.07      2.62 o 
   8  15   3        9.79       12.06      1.44 o 
   9  15   3        1.56        2.21      1.39 o 
  10  15   3        1.19        0.77      1.75 o 
  11  15   3       30.43       29.66      3.45 o 
 -11  16   3       11.47       12.10      2.33 o 
 -10  16   3        5.79        4.60      1.72 o 
  -9  16   3       76.28       85.09      3.29 o 
  -8  16   3       49.54       58.67      4.90 o 
  -7  16   3       67.31       74.34      2.36 o 
  -6  16   3      266.06      251.67      4.06 o 
  -5  16   3        5.79        4.68      1.01 o 
  -4  16   3        4.73        3.81      0.78 o 
  -3  16   3      230.35      224.73      3.18 o 
  -2  16   3       60.40       52.30      1.49 o 
  -1  16   3      232.65      235.05      2.59 o 
   0  16   3       10.24        9.84      0.78 o 
   1  16   3      235.03      233.13      2.68 o 
   2  16   3       89.88       79.13      1.65 o 
   3  16   3        8.50        9.66      0.88 o 
   4  16   3       57.54       53.66      1.47 o 
   5  16   3       10.95        9.60      1.26 o 
   6  16   3       38.36       41.48      1.70 o 
   7  16   3       54.79       54.50      2.01 o 
   8  16   3        2.29        3.47      1.21 o 
   9  16   3       97.45      104.16      3.94 o 
  10  16   3        5.71        8.05      2.05 o 
  11  16   3        2.03        1.63      1.96 o 
 -11  17   3        1.35        5.09      2.21 o 
 -10  17   3       15.42       21.49      2.32 o 
  -9  17   3       50.99       52.40      2.89 o 
  -8  17   3       12.13       16.43      2.86 o 
  -7  17   3       34.20       37.58      1.85 o 
  -6  17   3       22.13       22.91      1.64 o 
  -5  17   3      104.17      103.45      2.56 o 
  -4  17   3      186.15      186.95      3.15 o 
  -3  17   3      123.71      118.80      2.31 o 
  -2  17   3       56.51       55.58      1.59 o 
  -1  17   3      141.71      144.73      2.00 o 
   0  17   3      220.45      234.20      2.97 o 
   1  17   3      411.02      391.31      4.10 o 
   2  17   3       26.67       29.02      1.12 o 
   3  17   3      123.63      117.70      2.22 o 
   4  17   3      162.90      159.02      2.79 o 
   5  17   3       68.79       69.36      2.28 o 
   6  17   3      278.96      294.30      4.85 o 
   7  17   3       26.99       28.21      2.18 o 
   8  17   3        1.56        5.44      1.66 o 
   9  17   3        0.14        5.75      1.87 o 
  10  17   3       12.60       12.61      2.18 o 
 -10  18   3        6.80        7.07      1.86 o 
  -9  18   3        9.43       12.09      1.93 o 
  -8  18   3        0.69        2.19      1.57 o 
  -7  18   3       24.57       23.49      1.86 o 
  -6  18   3       22.91       23.51      1.59 o 
  -5  18   3       43.29       41.43      2.10 o 
  -4  18   3      202.16      190.45      3.26 o 
  -3  18   3       49.56       47.54      1.59 o 
  -2  18   3      168.09      165.64      3.01 o 
  -1  18   3       81.82       83.04      1.63 o 
   0  18   3     1181.99     1143.00      9.55 o 
   1  18   3       11.33       14.09      0.88 o 
   2  18   3      103.39       98.26      1.91 o 
   3  18   3      103.46       94.61      2.16 o 
   4  18   3       29.22       25.29      1.38 o 
   5  18   3      154.65      144.24      3.18 o 
   6  18   3       48.65       47.17      2.79 o 
   7  18   3       44.09       40.64      2.35 o 
   8  18   3       74.51       80.43      3.53 o 
   9  18   3        2.60        2.71      1.77 o 
  10  18   3        4.42        4.64      1.91 o 
 -10  19   3        2.99        4.00      1.80 o 
  -9  19   3       52.34       49.58      2.93 o 
  -8  19   3      134.96      139.54      6.01 o 
  -7  19   3       14.21       15.34      1.73 o 
  -6  19   3       17.24       16.84      1.51 o 
  -5  19   3       15.40       14.45      1.37 o 
  -4  19   3       77.02       70.20      2.10 o 
  -3  19   3       26.86       24.81      1.36 o 
  -2  19   3       33.76       38.03      1.44 o 
  -1  19   3      291.04      300.54      4.16 o 
   0  19   3       16.60       19.08      1.30 o 
   1  19   3      474.93      465.23      5.13 o 
   2  19   3       20.08       21.33      2.13 o 
   3  19   3       21.24       23.30      1.31 o 
   4  19   3       33.65       33.66      1.57 o 
   5  19   3       84.07       95.51      2.70 o 
   6  19   3       21.18       26.84      2.59 o 
   7  19   3       91.46       85.57      3.15 o 
   8  19   3      140.72      136.48      4.43 o 
   9  19   3       24.19       27.89      2.66 o 
  10  19   3        7.69        5.97      2.11 o 
 -10  20   3        1.08        1.47      1.73 o 
  -9  20   3       10.74        8.64      1.87 o 
  -8  20   3       14.11       16.34      2.06 o 
  -7  20   3      117.37      129.17      3.61 o 
  -6  20   3       50.31       49.20      2.16 o 
  -5  20   3       56.14       59.47      2.22 o 
  -4  20   3      233.12      231.04      3.82 o 
  -3  20   3      126.93      127.29      2.70 o 
  -2  20   3      134.45      127.64      2.62 o 
  -1  20   3        1.16        1.80      0.90 o 
   0  20   3        4.69        4.98      1.19 o 
   1  20   3        4.76        5.50      1.09 o 
   2  20   3      178.33      173.61      3.59 o 
   3  20   3       24.20       22.94      1.37 o 
   4  20   3      224.43      223.04      3.59 o 
   5  20   3       72.07       77.10      2.57 o 
   6  20   3       52.39       55.95      2.62 o 
   7  20   3       20.83       20.33      2.01 o 
   8  20   3       45.94       45.48      2.99 o 
   9  20   3       23.27       24.51      2.57 o 
  10  20   3       27.74       27.73      2.78 o 
 -10  21   3       15.58       18.68      2.41 o 
  -9  21   3       16.97       23.46      2.44 o 
  -8  21   3        0.99        1.42      1.54 o 
  -7  21   3      155.87      151.90      3.97 o 
  -6  21   3      106.03       98.41      3.14 o 
  -5  21   3       23.07       27.60      1.72 o 
  -4  21   3       19.86       16.42      1.37 o 
  -3  21   3       12.89       10.85      1.19 o 
  -2  21   3        8.69       10.05      1.20 o 
  -1  21   3        0.45        0.05      0.82 o 
   0  21   3       36.31       38.82      1.62 o 
   1  21   3        5.80        5.57      0.98 o 
   2  21   3       50.43       52.77      2.28 o 
   3  21   3       15.96       11.71      1.19 o 
   4  21   3      148.70      150.32      3.79 o 
   5  21   3        5.86        4.24      1.27 o 
   6  21   3      194.87      194.82      4.48 o 
   7  21   3       78.53       86.40      3.67 o 
   8  21   3        0.90        0.29      1.62 o 
   9  21   3       29.00       29.16      2.84 o 
  -9  22   3        1.88        2.09      1.79 o 
  -8  22   3       12.99        8.05      2.22 o 
  -7  22   3       33.31       29.23      2.20 o 
  -6  22   3       34.66       34.30      2.22 o 
  -5  22   3      218.18      218.91      4.16 o 
  -4  22   3       32.99       32.28      1.74 o 
  -3  22   3       13.75       11.87      1.90 o 
  -2  22   3      101.63       96.66      3.49 o 
  -1  22   3       25.58       24.14      2.18 o 
   0  22   3      145.17      135.54      3.47 o 
   1  22   3       12.14       12.49      1.25 o 
   2  22   3       60.55       58.28      2.28 o 
   3  22   3        8.50        7.91      1.34 o 
   4  22   3       91.95       85.84      2.72 o 
   5  22   3      231.39      242.15      4.54 o 
   6  22   3        3.97        5.22      1.70 o 
   7  22   3       16.67       14.62      2.24 o 
   8  22   3       28.31       20.55      2.53 o 
   9  22   3        3.02        4.12      1.90 o 
  -9  23   3       17.44       15.64      2.77 o 
  -8  23   3       17.10       21.22      2.39 o 
  -7  23   3       11.35       15.19      2.54 o 
  -6  23   3       55.83       52.84      2.61 o 
  -5  23   3       35.96       33.44      3.62 o 
  -4  23   3       60.90       60.27      2.51 o 
  -3  23   3       53.97       52.31      3.23 o 
  -2  23   3       60.94       58.68      4.11 o 
  -1  23   3      195.29      185.01     14.36 o 
   0  23   3       63.43       66.02      2.26 o 
   1  23   3      183.89      175.06      4.43 o 
   2  23   3       12.17        9.99      2.21 o 
   3  23   3       77.84       71.24      4.11 o 
   4  23   3       42.17       39.06      2.10 o 
   5  23   3        1.89        0.48      1.35 o 
   6  23   3        4.47        6.36      1.63 o 
   7  23   3       38.90       37.34      2.91 o 
   8  23   3       27.01       33.93      4.75 o 
   9  23   3       18.53       15.23      2.74 o 
  -9  24   3       21.74       17.37      2.41 o 
  -8  24   3       24.77       28.47      2.65 o 
  -7  24   3        4.91        4.41      1.65 o 
  -6  24   3       15.49       16.87      1.90 o 
  -5  24   3       42.72       46.61      3.16 o 
  -4  24   3       38.44       40.94      2.28 o 
  -3  24   3       36.24       26.01      4.88 o 
  -2  24   3       51.70       53.71      5.50 o 
  -1  24   3       23.90       21.13      4.03 o 
   0  24   3        3.76        5.03      1.73 o 
   1  24   3       26.89       29.62      2.90 o 
   2  24   3       46.98       50.13      3.30 o 
   3  24   3       80.58       81.55      4.02 o 
   4  24   3       91.52       82.30      2.80 o 
   5  24   3        9.67        9.36      1.71 o 
   6  24   3       52.40       54.14      3.17 o 
   7  24   3        9.73        9.60      2.11 o 
   8  24   3       10.19        7.73      2.30 o 
  -8  25   3       20.68       22.32      2.52 o 
  -7  25   3        5.56        5.13      1.69 o 
  -6  25   3        9.35        9.81      2.18 o 
  -5  25   3       11.49       12.46      1.76 o 
  -4  25   3       24.74       29.42      4.46 o 
  -3  25   3       40.00       43.28      3.96 o 
  -2  25   3       25.85       15.26      3.75 o 
  -1  25   3       28.00       30.95      4.60 o 
   0  25   3       13.45       15.53      2.50 o 
   1  25   3       24.60       30.35      2.97 o 
   2  25   3       78.53       76.55      3.67 o 
   3  25   3       38.35       36.55      2.90 o 
   4  25   3       24.66       23.23      2.65 o 
   5  25   3        1.65        2.70      1.53 o 
   6  25   3       11.88       13.53      2.18 o 
   7  25   3       18.94       18.44      2.49 o 
   8  25   3        2.05        2.67      3.54 o 
  -8  26   3        7.50        4.93      2.01 o 
  -7  26   3       16.13       15.04      2.03 o 
  -6  26   3       31.52       31.12      2.33 o 
  -5  26   3       16.48       17.41      1.95 o 
  -4  26   3        7.49       11.54      3.98 o 
  -3  26   3       28.87       32.30      4.82 o 
  -2  26   3        9.44       10.78      3.78 o 
  -1  26   3       11.71       13.29      3.89 o 
   0  26   3       64.88       75.06      6.29 o 
   1  26   3        7.60        8.05      2.44 o 
   2  26   3        2.81        1.55      1.74 o 
   3  26   3       19.59       18.84      2.97 o 
   4  26   3       11.32       10.11      2.56 o 
   5  26   3       19.21       16.10      2.17 o 
   6  26   3        8.41        9.58      2.13 o 
   7  26   3       12.18       12.66      2.40 o 
   8  26   3       23.11       23.42      2.77 o 
  -7  27   3       27.16       27.83      2.39 o 
  -6  27   3       24.63       29.20      2.38 o 
  -5  27   3        8.24        9.66      1.97 o 
  -4  27   3       40.15       44.85      4.12 o 
  -3  27   3       61.15       57.07      6.01 o 
  -2  27   3       29.97       25.92      4.85 o 
  -1  27   3       21.67       21.69      4.49 o 
   0  27   3       33.21       30.18      4.88 o 
   1  27   3        8.40        9.93      2.52 o 
   2  27   3        9.56        9.53      2.37 o 
   3  27   3       28.36       25.31      2.71 o 
   4  27   3       59.84       51.01      3.53 o 
   5  27   3       10.05       11.37      3.73 o 
   6  27   3        9.75       12.33      2.41 o 
   7  27   3        2.84        2.01      1.99 o 
  -7  28   3        0.49        2.37      1.69 o 
  -6  28   3       13.68       11.54      2.23 o 
  -5  28   3       16.36       15.28      3.22 o 
  -4  28   3        1.00        3.49      2.53 o 
  -3  28   3        9.97        1.72      3.47 o 
  -2  28   3      121.64      122.60      8.21 o 
  -1  28   3        4.33        8.49      3.86 o 
   0  28   3       40.06       30.58      5.22 o 
   1  28   3        5.92        4.87      2.37 o 
   2  28   3       93.67       97.09      4.30 o 
   3  28   3        4.94        3.82      2.06 o 
   4  28   3        6.17        5.35      2.23 o 
   5  28   3        1.84        2.13      2.55 o 
   6  28   3       26.18       25.90      3.95 o 
   7  28   3        0.08        3.02      1.97 o 
  -6  29   3       10.55        9.56      3.11 o 
  -5  29   3        4.59       11.72      3.08 o 
  -4  29   3       59.96       72.85      6.33 o 
  -3  29   3      130.91      127.14      8.52 o 
  -2  29   3       37.59       41.50      5.78 o 
  -1  29   3       27.94       20.23      4.94 o 
   0  29   3       21.20       17.07      4.54 o 
   1  29   3       28.66       20.50      3.35 o 
   2  29   3       48.00       44.17      3.35 o 
   3  29   3      164.08      168.03      5.68 o 
   4  29   3       26.81       33.01      3.31 o 
   5  29   3        0.33        0.55      2.69 o 
   6  29   3        1.28       -0.21      2.59 o 
  -6  30   3        9.53       12.64      3.30 o 
  -5  30   3       12.01       11.70      3.18 o 
  -4  30   3       14.51       12.20      3.21 o 
  -3  30   3        2.32       -0.59      3.64 o 
  -2  30   3        9.27        2.88      3.72 o 
  -1  30   3       20.51       17.41      4.65 o 
   0  30   3       18.27       27.11      5.16 o 
   1  30   3       26.80       26.02      3.71 o 
   2  30   3        7.08        5.01      2.14 o 
   3  30   3        8.78       12.33      2.89 o 
   4  30   3       26.19       22.81      2.98 o 
   5  30   3        7.82        6.19      2.98 o 
   6  30   3       17.09       13.48      5.13 o 
  -5  31   3        5.09       -1.18      2.62 o 
  -4  31   3        3.64        4.02      2.86 o 
  -3  31   3       34.26       28.15      5.30 o 
  -2  31   3        7.96        8.07      4.06 o 
  -1  31   3       15.01       11.03      4.26 o 
   0  31   3       16.74       25.53      5.39 o 
   1  31   3       37.74       32.45      4.10 o 
   2  31   3        4.85        4.46      2.25 o 
   3  31   3       10.76        9.20      2.62 o 
   4  31   3        2.30        0.25      2.55 o 
   5  31   3       39.59       41.10      4.61 o 
  -4  32   3        3.99        4.01      2.91 o 
  -3  32   3       26.73       27.31      5.44 o 
  -2  32   3        9.64        5.84      4.29 o 
  -1  32   3       49.80       48.97      6.46 o 
   0  32   3       56.57       61.55      7.00 o 
   1  32   3       15.61       13.80      5.15 o 
   2  32   3       19.50       22.32      5.77 o 
   3  32   3        1.16        3.84      2.41 o 
   4  32   3        2.26        6.81      3.02 o 
  -3  33   3       52.03       52.92      6.04 o 
  -2  33   3        5.64        4.29      4.23 o 
  -1  33   3       11.24       13.06      4.54 o 
   0  33   3       15.85       24.91      5.64 o 
   1  33   3       13.23       18.16      3.71 o 
   2  33   3       22.49       18.04      3.79 o 
   3  33   3       16.64       13.29      3.54 o 
  -1  34   3        6.80       13.43      4.82 o 
   0  34   3       16.27       22.51      4.94 o 
   1  34   3        9.23        5.53      3.42 o 
 -12   0   4        4.82        3.67      1.72 o 
 -11   0   4       31.50       33.91      2.68 o 
 -10   0   4       43.53       37.01      2.74 o 
  -9   0   4       57.26       82.71      3.58 o 
  -8   0   4       40.54       37.76      2.77 o 
  -7   0   4       42.49       47.60      2.91 o 
  -6   0   4      261.66      271.88      4.79 o 
  -5   0   4      282.45      296.01      5.46 o 
  -4   0   4      218.05      210.58      3.79 o 
  -3   0   4     3621.62     3866.86     41.82 o 
  -2   0   4     4519.00     4867.73     47.13 o 
  -1   0   4     2750.26     2945.13     34.74 o 
   0   0   4     4813.51     5283.87     76.30 o 
   1   0   4     1341.82     1505.26     14.64 o 
   2   0   4     2212.13     2379.76     23.29 o 
   3   0   4      231.42      245.69      2.73 o 
   4   0   4      589.65      555.15      6.02 o 
   5   0   4        0.91        6.87      0.84 o 
   6   0   4     1068.63      997.03     13.05 o 
   7   0   4       26.42       24.10      1.64 o 
   8   0   4       52.87       59.04      2.81 o 
   9   0   4       29.65       32.27      2.55 o 
  10   0   4        2.29        3.24      2.39 o 
  11   0   4        0.26       -1.24      1.64 o 
  12   0   4        2.48        4.13      4.08 o 
 -12   1   4       23.12       21.70      1.66 o 
 -11   1   4        6.88        3.95      1.24 o 
 -10   1   4       19.08       18.97      1.46 o 
  -9   1   4      263.39      256.52      4.89 o 
  -8   1   4       24.50       25.49      1.90 o 
  -7   1   4       62.92       53.47      2.13 o 
  -6   1   4      125.32      115.48      1.88 o 
  -5   1   4       17.77       13.51      0.66 o 
  -4   1   4      762.41      850.26      7.69 o 
  -3   1   4      372.67      412.94      4.26 o 
  -2   1   4      306.25      311.06      3.38 o 
  -1   1   4     1050.21     1139.66     10.23 o 
   0   1   4       95.36       99.38      2.85 o 
   1   1   4     1238.09     1285.45      8.53 o 
   2   1   4      474.54      526.54      4.39 o 
   3   1   4      666.14      714.33      4.55 o 
   4   1   4      705.88      699.25      5.18 o 
   5   1   4      244.08      222.92      2.56 o 
   6   1   4      253.45      266.05      3.51 o 
   7   1   4       48.03       49.61      1.54 o 
   8   1   4        2.50        1.97      0.79 o 
   9   1   4       31.01       33.44      2.58 o 
  10   1   4       26.22       24.80      1.59 o 
  11   1   4       39.80       35.84      2.01 o 
  12   1   4       63.69       63.68      2.55 o 
 -12   2   4       13.74       12.58      1.51 o 
 -11   2   4      121.10      129.51      3.40 o 
 -10   2   4       13.59       13.20      1.92 o 
  -9   2   4      209.86      210.63      4.39 o 
  -8   2   4        3.63        6.42      1.49 o 
  -7   2   4       64.81       53.74      1.56 o 
  -6   2   4     1263.86     1239.65      8.83 o 
  -5   2   4       35.45       31.35      0.93 o 
  -4   2   4      395.33      417.81      4.38 o 
  -3   2   4       69.61       69.07      1.40 o 
  -2   2   4      604.05      654.91      5.79 o 
  -1   2   4      772.39      887.09     10.28 o 
   0   2   4     2593.35     2836.33     25.08 o 
   1   2   4     1061.95     1206.35      8.56 o 
   2   2   4      823.24      921.77      7.85 o 
   3   2   4      406.12      384.18      2.87 o 
   4   2   4      172.35      174.71      2.04 o 
   5   2   4      203.97      191.65      2.34 o 
   6   2   4      733.00      711.35      7.05 o 
   7   2   4       33.04       34.83      1.93 o 
   8   2   4       23.13       22.49      1.23 o 
   9   2   4       14.78       16.16      1.32 o 
  10   2   4        7.63        6.91      1.46 o 
  11   2   4       11.61        9.44      1.49 o 
  12   2   4        1.93        3.59      1.35 o 
 -12   3   4       15.40       14.08      1.60 o 
 -11   3   4       60.21       60.54      3.50 o 
 -10   3   4       47.52       47.58      3.08 o 
  -9   3   4      100.67       96.06      2.98 o 
  -8   3   4      129.38      120.31      3.12 o 
  -7   3   4        1.37        2.53      0.86 o 
  -6   3   4     1033.11     1011.28      7.43 o 
  -5   3   4      338.69      316.91      2.96 o 
  -4   3   4       28.44       24.36      1.01 o 
  -3   3   4      693.54      751.83      6.43 o 
  -2   3   4      327.76      399.60      3.96 o 
  -1   3   4      794.43      823.43      9.68 o 
   0   3   4     1017.46     1077.74      9.40 o 
   1   3   4      328.59      387.83      3.10 o 
   2   3   4      204.30      199.11      2.23 o 
   3   3   4     1314.11     1332.84      8.64 o 
   4   3   4       63.30       59.93      1.24 o 
   5   3   4      425.50      385.53      4.14 o 
   6   3   4       86.71       75.60      1.60 o 
   7   3   4       78.59       70.68      2.26 o 
   8   3   4        8.54        9.13      0.98 o 
   9   3   4       57.43       60.79      3.15 o 
  10   3   4       22.11       24.26      1.62 o 
  11   3   4      103.91      105.36      2.93 o 
  12   3   4       13.03       13.27      1.56 o 
 -12   4   4       39.21       42.17      2.37 o 
 -11   4   4       28.66       25.78      2.65 o 
 -10   4   4        6.78        7.24      1.39 o 
  -9   4   4       50.19       54.37      3.23 o 
  -8   4   4       70.36       62.00      2.92 o 
  -7   4   4       43.49       34.52      1.68 o 
  -6   4   4       26.19       25.71      0.90 o 
  -5   4   4      280.67      273.46      3.09 o 
  -4   4   4      475.28      484.42      5.01 o 
  -3   4   4      242.99      288.35      3.11 o 
  -2   4   4     1565.30     1713.47     18.17 o 
  -1   4   4      463.25      525.09      9.21 o 
   0   4   4      258.69      252.41      3.02 o 
   1   4   4       78.98       87.68      2.69 o 
   2   4   4     1496.27     1525.80     13.86 o 
   3   4   4      283.70      308.00      2.58 o 
   4   4   4      375.36      381.58      3.50 o 
   5   4   4      467.59      464.21      4.16 o 
   6   4   4       35.17       35.38      1.58 o 
   7   4   4        6.94        6.77      0.86 o 
   8   4   4       86.80       96.65      2.38 o 
   9   4   4       34.61       33.97      1.77 o 
  10   4   4      210.37      215.87      4.00 o 
  11   4   4       38.94       40.63      2.04 o 
  12   4   4        7.11       10.27      1.49 o 
 -12   5   4       34.07       36.76      2.24 o 
 -11   5   4       34.88       33.34      2.24 o 
 -10   5   4       35.39       31.15      2.17 o 
  -9   5   4       64.80       60.37      2.55 o 
  -8   5   4       28.06       32.26      1.88 o 
  -7   5   4      238.10      226.95      3.73 o 
  -6   5   4       32.42       35.28      1.14 o 
  -5   5   4       15.47       14.27      0.74 o 
  -4   5   4     2311.89     2412.30     22.26 o 
  -3   5   4      536.77      587.85      5.37 o 
  -2   5   4      517.85      567.38      6.89 o 
  -1   5   4     2016.05     2218.55     23.34 o 
   0   5   4       46.19       51.77      1.16 o 
   1   5   4     1879.93     2167.14     19.94 o 
   2   5   4      797.53      823.56      8.06 o 
   3   5   4      479.62      497.87      3.79 o 
   4   5   4      695.36      664.00      5.34 o 
   5   5   4      261.06      255.19      2.80 o 
   6   5   4       20.28       18.60      1.50 o 
   7   5   4        3.19        1.59      0.73 o 
   8   5   4      110.83      108.91      2.58 o 
   9   5   4       70.76       65.85      2.21 o 
  10   5   4        7.74       10.21      1.40 o 
  11   5   4        0.81        2.63      1.23 o 
  12   5   4       89.53       90.14      3.19 o 
 -12   6   4       22.42       25.19      2.82 o 
 -11   6   4       14.50       14.47      1.91 o 
 -10   6   4        9.55        7.85      1.54 o 
  -9   6   4       58.17       58.19      3.66 o 
  -8   6   4        2.34        1.40      1.07 o 
  -7   6   4      186.80      177.33      2.84 o 
  -6   6   4      254.35      249.65      3.39 o 
  -5   6   4        3.51        2.19      0.89 o 
  -4   6   4      264.26      273.34      3.78 o 
  -3   6   4      242.75      246.60      2.68 o 
  -2   6   4      164.81      190.78      4.70 o 
  -1   6   4      272.30      279.09      4.01 o 
   0   6   4      279.87      303.99      3.60 o 
   1   6   4      160.55      157.48      2.12 o 
   2   6   4      379.97      436.16      4.04 o 
   3   6   4      139.52      158.18      1.86 o 
   4   6   4      265.82      241.11      2.62 o 
   5   6   4      238.63      221.19      2.60 o 
   6   6   4       62.79       66.77      1.45 o 
   7   6   4       22.09       24.61      1.16 o 
   8   6   4       74.75       77.79      2.30 o 
   9   6   4       10.90       15.50      1.39 o 
  10   6   4        0.04        0.87      1.13 o 
  11   6   4       18.78       18.16      1.61 o 
  12   6   4       10.93       10.69      1.58 o 
 -12   7   4        9.54        9.23      2.33 o 
 -11   7   4       60.49       61.35      3.06 o 
 -10   7   4      119.24      124.91      5.98 o 
  -9   7   4       35.31       39.02      2.31 o 
  -8   7   4      144.39      138.38      3.69 o 
  -7   7   4       44.11       43.79      1.65 o 
  -6   7   4      260.16      260.25      3.56 o 
  -5   7   4      275.04      275.18      3.61 o 
  -4   7   4      136.44      128.19      2.04 o 
  -3   7   4       15.04       11.66      0.67 o 
  -2   7   4     2959.21     3174.60     20.75 o 
  -1   7   4      405.58      483.27      4.40 o 
   0   7   4       38.28       35.68      0.97 o 
   1   7   4      144.52      182.01      2.22 o 
   2   7   4     2443.29     2547.67     16.93 o 
   3   7   4      215.88      230.96      2.65 o 
   4   7   4       16.70       18.38      1.12 o 
   5   7   4        7.37        5.78      0.65 o 
   6   7   4       10.21       10.40      0.82 o 
   7   7   4      296.32      283.39      3.99 o 
   8   7   4       80.36       80.87      2.92 o 
   9   7   4       21.21       21.29      1.56 o 
  10   7   4       26.48       26.46      1.70 o 
  11   7   4       32.04       31.06      2.19 o 
  12   7   4        2.25       -0.19      1.30 o 
 -12   8   4        8.89        8.22      1.96 o 
 -11   8   4       72.33       71.92      6.79 o 
 -10   8   4       27.64       32.28      2.36 o 
  -9   8   4       53.50       50.89      2.62 o 
  -8   8   4       11.06       12.95      1.75 o 
  -7   8   4      233.25      242.15      3.68 o 
  -6   8   4       63.98       61.08      1.71 o 
  -5   8   4       12.93       14.03      0.97 o 
  -4   8   4       28.25       26.77      1.14 o 
  -3   8   4      204.82      229.60      2.68 o 
  -2   8   4      244.63      245.02      2.49 o 
  -1   8   4     1691.64     1810.38     14.84 o 
   0   8   4       27.56       37.27      1.08 o 
   1   8   4     1419.60     1504.48     12.52 o 
   2   8   4      216.49      192.40      2.10 o 
   3   8   4      266.85      283.82      2.76 o 
   4   8   4       38.83       39.01      1.25 o 
   5   8   4      428.74      396.23      4.14 o 
   6   8   4       63.48       59.30      1.52 o 
   7   8   4      102.85       98.49      2.10 o 
   8   8   4       26.86       23.47      1.53 o 
   9   8   4       11.31       12.43      1.32 o 
  10   8   4       51.92       52.27      3.64 o 
  11   8   4        8.52        6.55      1.46 o 
  12   8   4       47.77       48.22      2.44 o 
 -12   9   4       60.26       66.21      3.39 o 
 -11   9   4       56.46       60.02      3.20 o 
 -10   9   4       18.30       16.99      2.05 o 
  -9   9   4       85.76       80.22      3.16 o 
  -8   9   4       39.78       39.64      2.03 o 
  -7   9   4       13.90        9.36      1.05 o 
  -6   9   4        6.15        7.67      0.90 o 
  -5   9   4      398.02      378.76      4.25 o 
  -4   9   4      276.74      254.75      3.18 o 
  -3   9   4     2114.72     2109.73     16.22 o 
  -2   9   4     1637.04     1671.74     13.04 o 
  -1   9   4      979.88     1043.13      8.42 o 
   0   9   4      643.62      704.29      7.59 o 
   1   9   4      409.79      406.36      3.63 o 
   2   9   4     2109.53     2095.10     13.49 o 
   3   9   4     1075.81     1061.06      7.86 o 
   4   9   4      141.75      143.63      2.33 o 
   5   9   4       97.45       91.48      2.07 o 
   6   9   4       10.89        8.87      0.87 o 
   7   9   4       11.49       10.19      0.98 o 
   8   9   4       75.84       73.16      2.20 o 
   9   9   4       41.03       36.90      2.52 o 
  10   9   4       21.81       23.16      1.82 o 
  11   9   4        2.10        2.03      1.35 o 
  12   9   4       39.34       40.99      2.43 o 
 -12  10   4        5.32        7.73      2.20 o 
 -11  10   4        6.90        5.49      1.86 o 
 -10  10   4       18.49       15.08      2.05 o 
  -9  10   4       32.39       29.16      2.31 o 
  -8  10   4       14.33       14.67      1.72 o 
  -7  10   4       94.97       87.95      2.29 o 
  -6  10   4       16.02       12.98      1.15 o 
  -5  10   4       54.68       55.20      1.55 o 
  -4  10   4       32.16       29.82      1.01 o 
  -3  10   4      131.21      154.18      2.23 o 
  -2  10   4      556.04      559.93      4.93 o 
  -1  10   4      441.11      445.02      4.00 o 
   0  10   4      381.91      405.60      5.22 o 
   1  10   4      283.09      290.79      2.73 o 
   2  10   4      274.81      277.90      2.57 o 
   3  10   4      462.78      474.33      4.24 o 
   4  10   4      432.99      429.26      4.01 o 
   5  10   4       60.08       57.80      1.64 o 
   6  10   4        8.16        8.82      0.93 o 
   7  10   4       48.65       54.77      1.73 o 
   8  10   4       14.49       18.44      1.24 o 
   9  10   4        8.04       10.20      1.99 o 
  10  10   4       71.61       74.91      3.09 o 
  11  10   4       12.54       13.53      2.21 o 
 -12  11   4        6.92        7.29      2.15 o 
 -11  11   4       19.25       16.52      2.28 o 
 -10  11   4      129.59      129.50      4.36 o 
  -9  11   4       41.44       39.38      2.67 o 
  -8  11   4       19.69       23.92      2.68 o 
  -7  11   4      135.93      138.30      2.94 o 
  -6  11   4       33.74       30.54      1.53 o 
  -5  11   4      171.88      164.19      2.67 o 
  -4  11   4     1468.26     1383.60     11.41 o 
  -3  11   4       52.96       58.95      1.42 o 
  -2  11   4       45.00       38.78      1.07 o 
  -1  11   4       55.26       63.59      1.72 o 
   0  11   4      696.75      740.64      6.55 o 
   1  11   4      156.31      164.86      1.85 o 
   2  11   4       43.75       47.59      1.02 o 
   3  11   4       69.48       67.09      1.28 o 
   4  11   4      996.24      916.14      7.20 o 
   5  11   4       35.25       31.49      1.34 o 
   6  11   4       14.59       14.81      1.02 o 
   7  11   4       11.41       11.13      1.31 o 
   8  11   4        6.67        6.17      1.00 o 
   9  11   4       77.58       84.05      2.81 o 
  10  11   4       22.28       22.41      1.90 o 
  11  11   4       37.63       41.28      2.39 o 
 -11  12   4       15.91       14.56      2.26 o 
 -10  12   4        5.16        2.35      1.63 o 
  -9  12   4       16.91       20.34      1.92 o 
  -8  12   4       65.07       57.81      2.04 o 
  -7  12   4      146.31      151.34      3.79 o 
  -6  12   4      120.00      124.15      2.80 o 
  -5  12   4        7.89        5.99      0.83 o 
  -4  12   4      224.89      206.37      2.97 o 
  -3  12   4      243.22      242.26      3.08 o 
  -2  12   4       94.16       79.72      1.60 o 
  -1  12   4      114.93      129.06      1.85 o 
   0  12   4      186.81      217.82      2.21 o 
   1  12   4      216.31      214.64      2.16 o 
   2  12   4        3.46        0.90      0.46 o 
   3  12   4      122.64      109.04      1.79 o 
   4  12   4      243.23      214.95      2.67 o 
   5  12   4        9.58        9.92      0.91 o 
   6  12   4       97.63       98.67      2.13 o 
   7  12   4       82.54       88.63      2.23 o 
   8  12   4       20.01       22.86      1.41 o 
   9  12   4        7.24        7.31      1.45 o 
  10  12   4       17.14       17.21      1.79 o 
  11  12   4       12.03       13.62      1.84 o 
 -11  13   4       42.39       33.06      2.88 o 
 -10  13   4        2.07        2.38      1.71 o 
  -9  13   4       60.48       53.31      2.71 o 
  -8  13   4       58.02       61.76      3.33 o 
  -7  13   4       32.02       29.31      1.68 o 
  -6  13   4       80.53       86.35      2.40 o 
  -5  13   4      212.07      201.98      3.12 o 
  -4  13   4      127.74      130.21      2.54 o 
  -3  13   4      178.61      180.36      2.64 o 
  -2  13   4      122.40      124.25      2.21 o 
  -1  13   4       54.44       61.11      1.38 o 
   0  13   4      127.80      142.47      2.03 o 
   1  13   4        3.21        4.92      0.49 o 
   2  13   4      240.02      241.49      2.61 o 
   3  13   4      336.15      336.84      3.52 o 
   4  13   4       22.88       21.14      0.99 o 
   5  13   4       63.72       58.47      1.82 o 
   6  13   4       12.37       12.20      1.05 o 
   7  13   4       28.06       29.75      1.50 o 
   8  13   4        5.51        7.08      1.69 o 
   9  13   4       52.72       51.49      3.04 o 
  10  13   4       33.90       35.17      2.25 o 
  11  13   4       11.62       14.40      1.90 o 
 -11  14   4       13.03       15.61      2.39 o 
 -10  14   4       15.52       14.18      2.22 o 
  -9  14   4       46.22       52.59      2.71 o 
  -8  14   4       16.29       20.75      1.62 o 
  -7  14   4       48.21       53.05      2.43 o 
  -6  14   4      174.62      160.37      3.07 o 
  -5  14   4       66.63       64.34      1.94 o 
  -4  14   4       92.66      100.86      2.06 o 
  -3  14   4      407.82      371.48      4.24 o 
  -2  14   4      423.15      419.72      4.51 o 
  -1  14   4      126.62      129.18      1.92 o 
   0  14   4      156.04      142.52      1.90 o 
   1  14   4      135.36      140.89      1.62 o 
   2  14   4      148.14      139.87      1.96 o 
   3  14   4      246.78      221.12      2.77 o 
   4  14   4       42.41       33.81      1.19 o 
   5  14   4       23.70       21.76      1.44 o 
   6  14   4      211.57      206.45      3.39 o 
   7  14   4       21.93       20.51      1.53 o 
   8  14   4       14.91       13.10      1.67 o 
   9  14   4        8.41        5.89      1.60 o 
  10  14   4        3.98        2.10      1.48 o 
  11  14   4       26.69       26.72      2.67 o 
 -11  15   4        8.61        8.32      2.20 o 
 -10  15   4        6.01        8.08      2.08 o 
  -9  15   4       75.29       75.09      3.17 o 
  -8  15   4       55.06       55.56      2.70 o 
  -7  15   4       93.50       89.03      3.09 o 
  -6  15   4       49.12       56.18      2.05 o 
  -5  15   4       47.69       49.68      1.81 o 
  -4  15   4      176.87      169.52      2.81 o 
  -3  15   4      134.01      131.71      2.35 o 
  -2  15   4      212.32      216.35      2.99 o 
  -1  15   4       26.79       26.34      1.00 o 
   0  15   4      206.85      215.33      2.65 o 
   1  15   4       21.85       20.54      0.88 o 
   2  15   4      421.95      398.54      4.45 o 
   3  15   4      307.09      305.57      3.44 o 
   4  15   4      329.58      306.72      3.53 o 
   5  15   4       54.94       52.47      1.77 o 
   6  15   4       49.06       44.02      1.76 o 
   7  15   4       67.82       69.96      2.23 o 
   8  15   4       54.07       58.72      2.37 o 
   9  15   4       25.68       24.12      2.04 o 
  10  15   4        1.42       -0.41      2.44 o 
  11  15   4       50.81       57.29      3.50 o 
 -11  16   4       29.98       26.39      2.85 o 
 -10  16   4        7.30        5.23      2.03 o 
  -9  16   4       31.15       31.30      2.41 o 
  -8  16   4       13.66       14.96      1.85 o 
  -7  16   4       97.59       91.95      2.80 o 
  -6  16   4       54.02       54.86      2.02 o 
  -5  16   4      118.43      111.62      2.60 o 
  -4  16   4       34.36       38.64      1.47 o 
  -3  16   4       77.33       78.13      2.30 o 
  -2  16   4        2.79        1.53      0.69 o 
  -1  16   4       87.31       84.47      1.90 o 
   0  16   4      144.47      133.02      2.06 o 
   1  16   4      430.33      405.51      3.94 o 
   2  16   4       37.94       36.29      1.29 o 
   3  16   4      137.51      144.40      2.30 o 
   4  16   4       79.98       77.46      2.50 o 
   5  16   4      126.74      121.27      2.61 o 
   6  16   4       13.04       12.18      1.26 o 
   7  16   4       69.99       74.11      2.31 o 
   8  16   4        7.53        8.57      1.45 o 
   9  16   4        4.06        4.77      2.01 o 
  10  16   4       11.59       10.15      2.10 o 
 -11  17   4        8.70       13.43      2.67 o 
 -10  17   4       15.99       20.96      3.65 o 
  -9  17   4       55.25       63.13      3.08 o 
  -8  17   4       37.72       34.33      2.40 o 
  -7  17   4      139.99      123.23      3.24 o 
  -6  17   4        9.67        7.53      1.20 o 
  -5  17   4       77.18       73.14      2.20 o 
  -4  17   4       22.20       22.36      1.33 o 
  -3  17   4       95.22       95.74      2.12 o 
  -2  17   4      135.90      128.90      2.35 o 
  -1  17   4      313.99      309.14      3.69 o 
   0  17   4        4.62        3.31      0.68 o 
   1  17   4      152.61      144.46      2.24 o 
   2  17   4      165.34      157.30      2.54 o 
   3  17   4       31.86       39.83      1.45 o 
   4  17   4       23.98       24.14      1.25 o 
   5  17   4       40.66       40.88      1.74 o 
   6  17   4       87.60       83.93      2.37 o 
   7  17   4       21.40       20.39      1.69 o 
   8  17   4       27.05       27.57      1.91 o 
   9  17   4       13.59       14.42      2.15 o 
  10  17   4       12.74       12.07      2.23 o 
 -10  18   4       18.84       19.73      3.38 o 
  -9  18   4       25.32       24.87      2.33 o 
  -8  18   4       62.24       65.83      4.02 o 
  -7  18   4       56.53       59.42      5.10 o 
  -6  18   4      143.40      144.59      4.21 o 
  -5  18   4       92.74       94.69      2.70 o 
  -4  18   4      173.91      185.30      3.27 o 
  -3  18   4       33.49       35.27      1.77 o 
  -2  18   4      127.75      128.60      2.49 o 
  -1  18   4      290.10      293.85      5.75 o 
   0  18   4       10.76       11.08      1.12 o 
   1  18   4      389.07      376.95      4.40 o 
   2  18   4       93.91       96.30      2.06 o 
   3  18   4       37.48       35.06      1.78 o 
   4  18   4      489.01      476.55      5.76 o 
   5  18   4        9.74       10.66      1.19 o 
   6  18   4       63.20       64.57      2.21 o 
   7  18   4       10.65       12.58      1.66 o 
   8  18   4       24.75       23.04      2.24 o 
   9  18   4        5.39        5.07      1.93 o 
  10  18   4       31.87       39.55      3.05 o 
 -10  19   4       12.93       11.28      2.09 o 
  -9  19   4       11.70        9.00      1.89 o 
  -8  19   4       58.67       57.60      2.99 o 
  -7  19   4        0.28       -0.99      1.37 o 
  -6  19   4      210.69      196.81      7.34 o 
  -5  19   4        4.26        5.63      1.14 o 
  -4  19   4       76.41       71.54      2.76 o 
  -3  19   4      241.11      234.63      3.69 o 
  -2  19   4      101.39      102.87      2.23 o 
  -1  19   4       24.55       22.19      1.21 o 
   0  19   4       28.20       25.73      1.34 o 
   1  19   4       60.93       55.38      1.79 o 
   2  19   4      183.43      173.66      2.95 o 
   3  19   4      233.82      234.36      3.58 o 
   4  19   4        8.49        7.59      1.11 o 
   5  19   4       33.67       33.03      1.91 o 
   6  19   4       64.68       68.12      2.84 o 
   7  19   4       24.01       21.38      2.16 o 
   8  19   4       47.49       47.68      2.85 o 
   9  19   4       13.20       15.48      2.30 o 
  10  19   4        0.25       -0.94      1.83 o 
 -10  20   4        0.13        3.31      1.75 o 
  -9  20   4        7.49        9.61      1.98 o 
  -8  20   4       12.67        7.86      1.85 o 
  -7  20   4        4.02        2.16      1.49 o 
  -6  20   4       34.88       41.08      3.45 o 
  -5  20   4       68.60       62.56      2.27 o 
  -4  20   4       51.03       51.44      2.48 o 
  -3  20   4        3.72        3.68      1.00 o 
  -2  20   4       33.14       29.53      1.46 o 
  -1  20   4        6.79        7.09      1.12 o 
   0  20   4        4.03        2.71      0.86 o 
   1  20   4        1.68        2.62      0.89 o 
   2  20   4       42.94       41.58      1.76 o 
   3  20   4       10.81       10.42      1.14 o 
   4  20   4        2.58        2.80      1.00 o 
   5  20   4        7.65        6.85      1.37 o 
   6  20   4       14.58       12.80      1.76 o 
   7  20   4       41.10       45.07      2.63 o 
   8  20   4        3.09        8.60      2.05 o 
   9  20   4       24.50       28.42      2.83 o 
  10  20   4        8.34        9.56      3.07 o 
 -10  21   4       24.98       22.10      3.59 o 
  -9  21   4       13.04       12.99      2.11 o 
  -8  21   4       11.50        6.39      1.80 o 
  -7  21   4       55.84       64.45      3.11 o 
  -6  21   4        8.25        6.14      1.47 o 
  -5  21   4       54.32       58.95      2.54 o 
  -4  21   4       94.29       92.68      2.53 o 
  -3  21   4       12.79        8.88      1.19 o 
  -2  21   4       20.47       21.93      1.91 o 
  -1  21   4      228.47      232.01      4.24 o 
   0  21   4       14.92       17.88      1.27 o 
   1  21   4      123.67      123.85      2.84 o 
   2  21   4       45.03       43.34      2.03 o 
   3  21   4        6.72        7.93      1.19 o 
   4  21   4        8.10        7.39      1.20 o 
   5  21   4      132.82      123.10      3.26 o 
   6  21   4       30.46       27.85      2.35 o 
   7  21   4       45.50       44.20      2.92 o 
   8  21   4        9.56        7.50      2.11 o 
   9  21   4        0.23        0.45      1.90 o 
  -9  22   4       22.11       27.23      2.57 o 
  -8  22   4        7.86        7.37      1.91 o 
  -7  22   4       85.34       77.56      3.39 o 
  -6  22   4       27.42       25.41      2.01 o 
  -5  22   4        7.91        8.11      1.41 o 
  -4  22   4       82.83       89.87      3.60 o 
  -3  22   4      149.23      166.51      3.74 o 
  -2  22   4       39.12       47.42      2.27 o 
  -1  22   4       12.93       11.90      1.45 o 
   0  22   4       38.73       36.40      2.04 o 
   1  22   4       15.74       15.62      2.88 o 
   2  22   4        8.95        7.80      1.31 o 
   3  22   4       37.06       37.38      2.13 o 
   4  22   4      166.92      152.27      3.53 o 
   5  22   4       13.82       13.43      1.91 o 
   6  22   4       14.32       11.83      2.33 o 
   7  22   4       28.70       26.35      2.33 o 
   8  22   4       23.20       21.36      2.58 o 
   9  22   4        0.72        0.71      1.97 o 
  -9  23   4       18.23       19.14      2.44 o 
  -8  23   4       25.99       28.35      2.59 o 
  -7  23   4       26.84       26.86      2.46 o 
  -6  23   4       36.28       31.00      2.21 o 
  -5  23   4       63.99       64.27      2.69 o 
  -4  23   4       87.67       81.10      2.84 o 
  -3  23   4      111.19      112.67      3.59 o 
  -2  23   4        3.90        3.13      2.68 o 
  -1  23   4       33.12       29.99      4.49 o 
   0  23   4       32.45       35.13      2.09 o 
   1  23   4       13.03       11.31      1.95 o 
   2  23   4       21.13       23.29      2.38 o 
   3  23   4      192.26      195.95      4.94 o 
   4  23   4        5.28        3.20      1.35 o 
   5  23   4       30.95       32.22      2.30 o 
   6  23   4       19.81       19.35      2.11 o 
   7  23   4       37.16       32.59      2.49 o 
   8  23   4        1.03        2.10      1.93 o 
   9  23   4       43.96       42.57      3.24 o 
  -8  24   4        0.95        1.09      1.72 o 
  -7  24   4       11.44       12.69      2.24 o 
  -6  24   4        4.74        3.60      1.50 o 
  -5  24   4       48.37       47.29      3.23 o 
  -4  24   4       27.71       30.69      2.11 o 
  -3  24   4        6.20        6.49      1.64 o 
  -2  24   4      140.75      138.93      8.01 o 
  -1  24   4        3.29        0.59      3.02 o 
   0  24   4      131.25      148.54      3.89 o 
   1  24   4       15.84       16.62      2.15 o 
   2  24   4      196.91      214.12      6.67 o 
   3  24   4       14.37       13.33      1.98 o 
   4  24   4       24.75       32.51      4.34 o 
   5  24   4        0.88       -0.22      1.41 o 
   6  24   4       20.54       24.04      2.24 o 
   7  24   4       31.26       33.24      2.97 o 
   8  24   4       15.36       16.53      2.90 o 
  -8  25   4       18.97       17.06      2.40 o 
  -7  25   4       23.93       20.75      2.46 o 
  -6  25   4       28.01       29.30      2.27 o 
  -5  25   4       10.15        9.74      1.70 o 
  -4  25   4        0.35        2.63      1.75 o 
  -3  25   4       90.26       91.34      6.91 o 
  -2  25   4       37.57       41.55      5.25 o 
  -1  25   4       56.54       73.91      6.26 o 
   0  25   4        0.91        4.88      3.33 o 
   1  25   4       29.36       37.16      3.78 o 
   2  25   4       61.79       55.44      3.24 o 
   3  25   4      104.78      112.41      4.45 o 
   4  25   4       15.95       17.23      2.56 o 
   5  25   4       49.38       53.54      2.81 o 
   6  25   4       34.68       33.64      3.36 o 
   7  25   4       22.74       22.78      2.92 o 
   8  25   4        1.49        2.95      2.05 o 
  -8  26   4       10.26       14.09      2.35 o 
  -7  26   4       32.41       28.12      2.62 o 
  -6  26   4       24.85       24.84      2.22 o 
  -5  26   4       23.90       25.40      2.44 o 
  -4  26   4       53.59       55.99      3.36 o 
  -3  26   4      111.22       91.34      7.11 o 
  -2  26   4       16.15       17.66      4.32 o 
  -1  26   4       30.32       32.07      4.94 o 
   0  26   4       15.58       17.94      4.32 o 
   1  26   4       36.68       30.44      9.72 o 
   2  26   4       11.00       12.87      2.27 o 
   3  26   4       68.36       65.12      3.83 o 
   4  26   4      109.13      112.04      4.67 o 
   5  26   4        0.44        2.68      2.83 o 
   6  26   4       38.62       35.37      2.60 o 
   7  26   4        8.53       10.30      2.28 o 
  -7  27   4        9.23        6.94      2.09 o 
  -6  27   4        0.67        3.38      1.66 o 
  -5  27   4        6.09        7.79      1.91 o 
  -4  27   4       63.29       52.89      5.98 o 
  -3  27   4       11.81       13.46      4.23 o 
  -2  27   4       30.43       19.83      4.54 o 
  -1  27   4       19.28        9.45      4.15 o 
   0  27   4        5.61        4.15      3.55 o 
   1  27   4        1.28       -0.92      2.12 o 
   2  27   4       19.52       14.59      2.41 o 
   3  27   4       32.03       38.18      3.19 o 
   4  27   4       10.99       10.14      2.38 o 
   5  27   4        7.36       11.27      2.55 o 
   6  27   4       25.41       25.15      2.74 o 
   7  27   4       31.57       28.29      2.87 o 
  -7  28   4       17.81       16.23      2.40 o 
  -6  28   4       27.10       33.65      3.35 o 
  -5  28   4       15.40       14.47      3.19 o 
  -4  28   4        4.89        8.43      3.78 o 
  -3  28   4       23.25       26.15      4.99 o 
  -2  28   4       16.45       11.99      4.34 o 
  -1  28   4        3.61        5.61      3.75 o 
   0  28   4       16.67       18.82      4.77 o 
   1  28   4       35.97       34.46      3.93 o 
   2  28   4       38.53       36.17      4.38 o 
   3  28   4       35.42       35.90      3.56 o 
   4  28   4        4.46        3.67      2.32 o 
   5  28   4        5.89        9.82      3.22 o 
   6  28   4       47.33       42.89      4.58 o 
  -6  29   4       31.65       33.87      5.31 o 
  -5  29   4        3.42        2.04      2.57 o 
  -4  29   4        9.00       15.94      3.36 o 
  -3  29   4       29.81       36.87      5.61 o 
  -2  29   4       21.08       18.73      4.65 o 
  -1  29   4        3.25        0.23      3.58 o 
   0  29   4        0.39       -2.34      3.53 o 
   1  29   4       10.26        5.33      2.75 o 
   2  29   4        8.81        6.29      2.87 o 
   3  29   4       22.15       20.63      3.03 o 
   4  29   4        9.91        9.93      3.44 o 
   5  29   4       10.21       13.50      2.75 o 
   6  29   4        1.91        0.20      2.72 o 
  -5  30   4       36.25       37.80      5.22 o 
  -4  30   4        9.25        9.03      3.01 o 
  -3  30   4        5.98        7.00      3.98 o 
  -2  30   4        0.30        6.69      3.92 o 
  -1  30   4        6.99       10.41      4.43 o 
   0  30   4       18.33       17.76      3.45 o 
   1  30   4       17.27       12.25      3.41 o 
   2  30   4        9.36        9.31      3.20 o 
   3  30   4        2.57        4.35      2.22 o 
   4  30   4       34.01       35.26      3.47 o 
   5  30   4       31.18       36.35      4.31 o 
  -5  31   4       15.23        7.24      2.94 o 
  -4  31   4        0.33        0.56      3.36 o 
  -3  31   4       23.29       22.57      5.30 o 
  -2  31   4        0.53        1.02      3.84 o 
  -1  31   4        3.93        0.28      3.64 o 
   0  31   4        5.90        8.49      3.34 o 
   1  31   4        1.41       -2.40      2.40 o 
   2  31   4        3.84        2.13      2.68 o 
   3  31   4       36.85       36.95      6.30 o 
   4  31   4        3.71        6.87      2.51 o 
  -4  32   4        8.05        7.28      4.03 o 
  -3  32   4        3.59        2.17      3.86 o 
  -2  32   4        5.22        7.00      4.17 o 
  -1  32   4       24.58       19.32      5.25 o 
   0  32   4       32.15       30.67      9.49 o 
   1  32   4       35.65       35.52      4.99 o 
   2  32   4        7.78       14.01      3.75 o 
   3  32   4       12.82       17.33      3.87 o 
  -2  33   4       38.46       44.88      6.57 o 
  -1  33   4        9.28       15.49      5.30 o 
   0  33   4        9.52       15.85      3.54 o 
   1  33   4       13.43       13.43      5.29 o 
   2  33   4       37.22       41.16      7.60 o 
 -12   0   5        8.67        8.89      2.14 o 
 -11   0   5      181.65      184.57      6.26 o 
 -10   0   5        0.85        2.68      1.75 o 
  -9   0   5      143.67      150.86      5.28 o 
  -8   0   5        2.10        2.33      1.01 o 
  -7   0   5       35.11       33.76      1.82 o 
  -6   0   5      354.40      353.12      5.67 o 
  -5   0   5      752.78      730.56     11.25 o 
  -4   0   5       28.07       28.10      2.45 o 
  -3   0   5      729.47      775.64      8.58 o 
  -2   0   5       43.19       58.48      1.88 o 
  -1   0   5     1422.19     1460.78     41.99 o 
   0   0   5      185.80      229.36      5.18 o 
   1   0   5      235.88      271.65      9.92 o 
   2   0   5       92.79      128.30      1.95 o 
   3   0   5       29.98       36.46      0.95 o 
   4   0   5        6.98        6.32      1.10 o 
   5   0   5      152.25      158.56      3.68 o 
   6   0   5      615.91      572.15      8.73 o 
   7   0   5      390.37      372.10      6.73 o 
   8   0   5        8.67        7.22      1.47 o 
   9   0   5       75.81       72.77      5.82 o 
  10   0   5       31.32       30.22      2.46 o 
  11   0   5       15.38       19.78      2.64 o 
  12   0   5       15.04       21.95      3.60 o 
 -12   1   5        1.78        3.45      2.03 o 
 -11   1   5       24.31       22.64      1.88 o 
 -10   1   5        3.79        4.00      1.93 o 
  -9   1   5        2.46        4.87      1.05 o 
  -8   1   5        0.21        0.20      1.09 o 
  -7   1   5      108.83      107.16      2.00 o 
  -6   1   5      626.81      618.16      6.79 o 
  -5   1   5      134.04      127.32      2.31 o 
  -4   1   5      311.60      298.87      3.00 o 
  -3   1   5      877.16      930.82      8.18 o 
  -2   1   5     1617.94     1863.34     15.08 o 
  -1   1   5      359.33      428.37      6.84 o 
   0   1   5     1932.47     2071.19     21.32 o 
   1   1   5      949.41      979.50      8.46 o 
   2   1   5     2165.53     2321.31     12.90 o 
   3   1   5     1239.68     1294.06      7.85 o 
   4   1   5       31.88       32.88      0.90 o 
   5   1   5      309.22      286.61      3.41 o 
   6   1   5      240.38      218.39      3.26 o 
   7   1   5       30.06       27.37      1.36 o 
   8   1   5       13.74       14.07      1.19 o 
   9   1   5      182.99      187.01      3.46 o 
  10   1   5       22.90       24.59      2.48 o 
  11   1   5       74.97       79.13      2.91 o 
  12   1   5        3.39        4.27      1.51 o 
 -12   2   5       20.97       17.45      1.78 o 
 -11   2   5        8.89        6.95      1.51 o 
 -10   2   5       34.13       35.61      3.85 o 
  -9   2   5       17.21       18.04      1.68 o 
  -8   2   5       26.54       27.62      1.77 o 
  -7   2   5      143.32      138.37      2.30 o 
  -6   2   5        2.93        6.82      0.81 o 
  -5   2   5      121.38      111.46      2.28 o 
  -4   2   5      417.96      425.68      4.25 o 
  -3   2   5      280.49      283.90      2.92 o 
  -2   2   5     1227.86     1331.53     10.57 o 
  -1   2   5      382.96      429.50      6.77 o 
   0   2   5      861.96      963.90     10.68 o 
   1   2   5       59.06       81.47      1.20 o 
   2   2   5      475.26      489.45      3.90 o 
   3   2   5      394.47      355.47      2.74 o 
   4   2   5      958.34      957.91      7.26 o 
   5   2   5      181.91      182.68      2.61 o 
   6   2   5       10.64       10.33      0.96 o 
   7   2   5      169.68      159.47      4.86 o 
   8   2   5       44.94       47.84      1.81 o 
   9   2   5      100.60      106.65      2.72 o 
  10   2   5        1.11        2.18      1.18 o 
  11   2   5       17.74       22.21      2.64 o 
  12   2   5       42.77       44.91      2.42 o 
 -12   3   5       35.19       36.78      5.54 o 
 -11   3   5       40.69       37.94      2.93 o 
 -10   3   5       59.08       62.65      2.22 o 
  -9   3   5       37.03       34.18      2.34 o 
  -8   3   5       30.04       38.30      2.04 o 
  -7   3   5        3.75        3.37      0.81 o 
  -6   3   5       26.97       28.67      1.38 o 
  -5   3   5      730.91      705.55      7.65 o 
  -4   3   5        5.42        4.47      0.57 o 
  -3   3   5       49.46       51.47      1.36 o 
  -2   3   5      552.95      623.34      5.22 o 
  -1   3   5      243.79      276.95      3.70 o 
   0   3   5      109.05      129.62      2.50 o 
   1   3   5       78.84       97.58      1.25 o 
   2   3   5      527.42      557.16      4.67 o 
   3   3   5      523.36      513.92      3.79 o 
   4   3   5      230.05      211.81      2.45 o 
   5   3   5      891.56      835.03      7.02 o 
   6   3   5      142.09      132.35      2.27 o 
   7   3   5       21.20       23.82      1.95 o 
   8   3   5       93.20       92.46      2.35 o 
   9   3   5       77.55       75.71      2.47 o 
  10   3   5      110.23      106.94      2.98 o 
  11   3   5        6.75        7.43      1.58 o 
  12   3   5       21.24       25.38      2.09 o 
 -12   4   5       54.65       53.49      2.78 o 
 -11   4   5       63.96       62.48      3.71 o 
 -10   4   5       54.79       48.18      4.19 o 
  -9   4   5       35.42       33.16      2.07 o 
  -8   4   5       35.84       38.05      2.12 o 
  -7   4   5       11.07        8.29      1.08 o 
  -6   4   5       30.00       24.36      1.24 o 
  -5   4   5     1390.55     1338.53     11.79 o 
  -4   4   5      295.48      285.42      4.58 o 
  -3   4   5     1486.80     1476.01     16.31 o 
  -2   4   5      496.05      517.46      7.57 o 
  -1   4   5      387.81      443.73      4.22 o 
   0   4   5       48.84       47.27      1.11 o 
   1   4   5      363.92      384.53      3.77 o 
   2   4   5      956.41      984.86      7.65 o 
   3   4   5      779.15      820.61      5.57 o 
   4   4   5       66.42       64.55      1.32 o 
   5   4   5      161.74      154.57      2.29 o 
   6   4   5        3.20        1.00      0.65 o 
   7   4   5      220.91      205.00      3.36 o 
   8   4   5       19.45       19.82      2.41 o 
   9   4   5       76.90       74.80      3.61 o 
  10   4   5        8.93       12.56      1.51 o 
  11   4   5       14.83       13.97      1.99 o 
  12   4   5       26.02       31.13      2.10 o 
 -12   5   5        5.37        6.91      2.28 o 
 -11   5   5        3.79        4.55      1.88 o 
 -10   5   5       81.34       80.48      3.19 o 
  -9   5   5        4.01        5.47      2.29 o 
  -8   5   5       34.15       37.01      2.16 o 
  -7   5   5      103.36      100.50      2.43 o 
  -6   5   5        5.92        4.82      0.85 o 
  -5   5   5       19.43       18.78      1.76 o 
  -4   5   5       28.85       33.01      1.32 o 
  -3   5   5      314.55      324.44      3.60 o 
  -2   5   5      936.13      945.11      8.72 o 
  -1   5   5      172.91      183.70      2.25 o 
   0   5   5        1.23        1.22      0.41 o 
   1   5   5       12.65       13.32      0.82 o 
   2   5   5      483.87      520.46      4.04 o 
   3   5   5      174.52      176.11      1.96 o 
   4   5   5      107.32      113.01      1.59 o 
   5   5   5      180.84      164.01      2.25 o 
   6   5   5      167.90      163.68      2.80 o 
   7   5   5       37.74       37.26      1.40 o 
   8   5   5      238.76      235.60      4.21 o 
   9   5   5       86.61       85.11      2.65 o 
  10   5   5       74.89       75.84      2.79 o 
  11   5   5       99.20      104.10      3.15 o 
  12   5   5        0.69        1.11      1.33 o 
 -12   6   5        5.55        5.21      1.65 o 
 -11   6   5       32.47       35.47      4.94 o 
 -10   6   5       58.67       52.30      2.79 o 
  -9   6   5      106.23       98.97      3.37 o 
  -8   6   5      206.61      210.62      4.73 o 
  -7   6   5      220.03      206.51      3.71 o 
  -6   6   5       52.38       53.12      2.06 o 
  -5   6   5      141.22      135.64      2.63 o 
  -4   6   5      688.62      673.34      8.89 o 
  -3   6   5      155.39      163.54      2.47 o 
  -2   6   5      275.23      254.32      4.45 o 
  -1   6   5      119.97      128.92      1.72 o 
   0   6   5       20.27       37.41      2.01 o 
   1   6   5      227.76      269.23      2.48 o 
   2   6   5      598.93      543.22      4.21 o 
   3   6   5       36.94       30.76      0.85 o 
   4   6   5     1149.78     1128.76      7.92 o 
   5   6   5      227.57      216.27      3.12 o 
   6   6   5       16.10       16.60      0.97 o 
   7   6   5      118.77      114.78      2.39 o 
   8   6   5       95.83       98.91      2.71 o 
   9   6   5       31.77       33.15      1.88 o 
  10   6   5       11.26        9.60      1.48 o 
  11   6   5       43.47       47.72      2.99 o 
  12   6   5        8.07        9.73      1.77 o 
 -12   7   5       33.02       36.03      2.28 o 
 -11   7   5        3.15        2.86      1.66 o 
 -10   7   5       10.46       14.28      2.56 o 
  -9   7   5       35.02       37.25      2.36 o 
  -8   7   5       29.79       35.11      4.49 o 
  -7   7   5       38.01       36.18      3.19 o 
  -6   7   5       71.41       66.63      2.56 o 
  -5   7   5      960.49      900.23      8.71 o 
  -4   7   5      123.66      137.13      2.60 o 
  -3   7   5      247.32      238.22      3.44 o 
  -2   7   5      453.50      479.40      4.60 o 
  -1   7   5     1065.12     1142.07      9.95 o 
   0   7   5      508.24      510.40      4.73 o 
   1   7   5     1037.22     1108.03      8.42 o 
   2   7   5      825.72      814.08      6.47 o 
   3   7   5      337.52      336.39      3.18 o 
   4   7   5      119.37      116.13      1.68 o 
   5   7   5      703.47      656.26      7.16 o 
   6   7   5       30.86       30.15      1.44 o 
   7   7   5      177.09      173.86      2.87 o 
   8   7   5       50.54       57.45      2.24 o 
   9   7   5       62.22       63.48      3.32 o 
  10   7   5       49.83       48.44      3.69 o 
  11   7   5       17.17       16.82      1.79 o 
 -12   8   5        2.93        5.55      3.99 o 
 -11   8   5       18.61       14.47      2.08 o 
 -10   8   5       38.36       41.07      3.64 o 
  -9   8   5       24.49       19.74      1.96 o 
  -8   8   5       55.30       47.09      2.47 o 
  -7   8   5       59.55       52.76      2.00 o 
  -6   8   5        5.96        4.99      0.86 o 
  -5   8   5     1317.61     1240.90     11.44 o 
  -4   8   5      193.20      211.11      3.39 o 
  -3   8   5      412.11      417.63      5.10 o 
  -2   8   5      499.26      463.53      4.85 o 
  -1   8   5       45.19       48.38      1.25 o 
   0   8   5      430.76      483.12      4.58 o 
   1   8   5      251.49      249.40      2.22 o 
   2   8   5      182.68      171.99      1.91 o 
   3   8   5     1115.29     1068.76      8.97 o 
   4   8   5       92.77       98.36      1.58 o 
   5   8   5      482.24      440.58      4.68 o 
   6   8   5       27.10       28.98      1.29 o 
   7   8   5       38.28       40.13      1.55 o 
   8   8   5       39.46       37.10      2.12 o 
   9   8   5       34.27       30.51      1.90 o 
  10   8   5       31.79       28.86      1.96 o 
  11   8   5       45.71       49.88      4.04 o 
 -12   9   5       30.93       30.77      2.72 o 
 -11   9   5        9.85        5.74      2.94 o 
 -10   9   5       65.55       58.54      3.10 o 
  -9   9   5       15.20       16.29      1.90 o 
  -8   9   5       43.54       46.29      1.88 o 
  -7   9   5       14.02       13.01      1.18 o 
  -6   9   5        1.43        0.51      0.73 o 
  -5   9   5       92.54       84.04      2.09 o 
  -4   9   5      496.57      494.77      5.54 o 
  -3   9   5      160.04      153.30      2.42 o 
  -2   9   5      310.81      354.80      4.05 o 
  -1   9   5      186.30      193.45      2.38 o 
   0   9   5        0.81       -0.01      0.43 o 
   1   9   5       44.05       54.08      1.02 o 
   2   9   5      212.88      232.20      2.37 o 
   3   9   5      136.95      121.41      1.80 o 
   4   9   5      422.14      401.72      4.03 o 
   5   9   5      462.19      435.09      4.89 o 
   6   9   5       34.37       34.56      1.99 o 
   7   9   5       74.13       74.67      2.02 o 
   8   9   5      106.93      106.52      2.77 o 
   9   9   5       48.75       48.99      2.57 o 
  10   9   5       15.90       16.09      2.24 o 
  11   9   5       45.44       51.98      3.25 o 
 -12  10   5       11.48       10.80      3.30 o 
 -11  10   5        0.06        2.32      1.73 o 
 -10  10   5       23.14       18.03      2.90 o 
  -9  10   5      113.21      120.87      4.00 o 
  -8  10   5       83.35       86.14      3.09 o 
  -7  10   5        7.31        5.32      1.04 o 
  -6  10   5       63.89       62.78      1.97 o 
  -5  10   5       45.56       45.93      1.61 o 
  -4  10   5      398.05      400.31      4.34 o 
  -3  10   5      249.76      239.10      3.01 o 
  -2  10   5      296.61      294.13      3.62 o 
  -1  10   5      267.77      256.48      2.92 o 
   0  10   5      113.09       94.05      1.52 o 
   1  10   5      244.41      261.63      2.37 o 
   2  10   5      609.44      584.78      4.43 o 
   3  10   5      412.77      403.45      3.82 o 
   4  10   5      437.71      413.40      3.98 o 
   5  10   5      229.69      214.67      3.98 o 
   6  10   5      339.08      307.06      4.34 o 
   7  10   5        8.29        6.77      1.09 o 
   8  10   5       35.57       37.70      1.73 o 
   9  10   5        1.52        2.40      1.28 o 
  10  10   5       14.55       14.48      1.74 o 
  11  10   5       34.11       33.64      2.29 o 
 -11  11   5       28.03       32.21      2.74 o 
 -10  11   5       45.87       46.34      2.97 o 
  -9  11   5        0.74        2.85      2.03 o 
  -8  11   5       25.47       30.77      2.75 o 
  -7  11   5      143.58      145.50      3.08 o 
  -6  11   5       69.49       66.84      2.08 o 
  -5  11   5       82.17       82.50      2.10 o 
  -4  11   5      111.80      104.54      2.39 o 
  -3  11   5      564.43      534.65      5.33 o 
  -2  11   5      518.56      512.49      5.47 o 
  -1  11   5      207.47      217.91      2.68 o 
   0  11   5       20.47       30.13      0.92 o 
   1  11   5      154.64      171.30      1.85 o 
   2  11   5      158.16      175.54      2.13 o 
   3  11   5      312.74      300.20      3.02 o 
   4  11   5       46.73       40.11      1.24 o 
   5  11   5       35.18       34.37      1.33 o 
   6  11   5      175.80      167.62      3.21 o 
   7  11   5       12.77       13.75      1.39 o 
   8  11   5       72.84       74.61      2.37 o 
   9  11   5       55.61       56.31      2.52 o 
  10  11   5        7.77       10.62      1.66 o 
  11  11   5       49.04       47.81      2.70 o 
 -11  12   5       26.89       32.44      3.48 o 
 -10  12   5       34.20       36.66      4.53 o 
  -9  12   5       35.31       32.79      2.58 o 
  -8  12   5        3.90        6.26      1.48 o 
  -7  12   5       18.28       18.06      2.08 o 
  -6  12   5       31.77       30.14      1.59 o 
  -5  12   5      208.45      196.06      3.33 o 
  -4  12   5      401.81      385.44      4.37 o 
  -3  12   5      638.03      626.01      6.07 o 
  -2  12   5        6.04        6.37      0.79 o 
  -1  12   5       74.71       72.86      1.44 o 
   0  12   5      120.85      127.07      1.48 o 
   1  12   5       25.67       29.66      0.81 o 
   2  12   5      169.39      176.12      2.16 o 
   3  12   5      311.11      305.75      3.33 o 
   4  12   5      244.11      251.35      3.02 o 
   5  12   5      150.97      138.31      2.48 o 
   6  12   5       36.80       40.42      1.82 o 
   7  12   5      165.74      161.00      3.03 o 
   8  12   5       45.63       43.91      1.84 o 
   9  12   5        8.87       13.63      1.67 o 
  10  12   5        6.20        5.94      1.59 o 
  11  12   5       14.61       13.38      1.87 o 
 -11  13   5       22.64       20.20      2.54 o 
 -10  13   5        5.35        4.59      1.82 o 
  -9  13   5        0.63        2.27      1.69 o 
  -8  13   5        2.38        1.07      1.39 o 
  -7  13   5       31.29       26.88      1.62 o 
  -6  13   5       97.78      101.91      2.85 o 
  -5  13   5       24.04       24.03      1.49 o 
  -4  13   5      104.67      104.23      2.11 o 
  -3  13   5      297.05      274.44      4.16 o 
  -2  13   5      362.95      362.84      4.43 o 
  -1  13   5       37.08       27.19      0.99 o 
   0  13   5     1500.21     1581.22     10.70 o 
   1  13   5       52.01       44.82      0.99 o 
   2  13   5      579.73      555.53      4.66 o 
   3  13   5      105.13      104.60      1.88 o 
   4  13   5      104.82       96.03      1.93 o 
   5  13   5      246.73      232.39      3.71 o 
   6  13   5       83.52       85.60      2.23 o 
   7  13   5       24.57       25.06      1.50 o 
   8  13   5        1.38        1.00      1.15 o 
   9  13   5       26.04       25.96      2.03 o 
  10  13   5       56.75       59.24      4.43 o 
  11  13   5        1.25        2.53      2.31 o 
 -11  14   5        3.06        4.64      1.98 o 
 -10  14   5        6.45        8.61      2.11 o 
  -9  14   5       13.82        9.92      2.65 o 
  -8  14   5       43.99       44.88      2.44 o 
  -7  14   5        5.62        2.69      1.15 o 
  -6  14   5       23.76       22.03      1.53 o 
  -5  14   5       40.44       40.59      2.34 o 
  -4  14   5       12.19        7.60      0.89 o 
  -3  14   5       78.06       76.37      2.18 o 
  -2  14   5      201.76      171.13      2.83 o 
  -1  14   5       52.15       55.23      1.54 o 
   0  14   5     1150.12     1170.77      8.34 o 
   1  14   5       52.93       52.79      1.09 o 
   2  14   5       35.06       36.88      1.61 o 
   3  14   5      106.36       83.71      1.74 o 
   4  14   5       17.38       19.14      1.08 o 
   5  14   5       15.88       16.64      1.16 o 
   6  14   5       21.26       21.58      1.47 o 
   7  14   5       63.82       60.26      2.11 o 
   8  14   5       50.89       52.35      2.31 o 
   9  14   5       69.30       70.71      2.91 o 
  10  14   5       25.02       27.82      2.30 o 
  11  14   5        7.48       10.48      2.00 o 
 -11  15   5        9.07        9.25      2.26 o 
 -10  15   5       10.64       10.41      2.25 o 
  -9  15   5       44.89       46.05      3.10 o 
  -8  15   5        4.01        3.11      2.09 o 
  -7  15   5       26.30       31.57      1.86 o 
  -6  15   5      106.99      100.70      2.79 o 
  -5  15   5       43.25       41.58      1.90 o 
  -4  15   5       45.01       40.85      1.50 o 
  -3  15   5      214.91      204.81      3.05 o 
  -2  15   5      174.07      162.27      2.80 o 
  -1  15   5      238.67      242.66      3.12 o 
   0  15   5      690.72      711.13      6.25 o 
   1  15   5      244.36      244.50      2.43 o 
   2  15   5      363.64      328.69      3.58 o 
   3  15   5      290.81      284.69      3.43 o 
   4  15   5       12.20       12.73      0.95 o 
   5  15   5       23.63       21.88      1.37 o 
   6  15   5        5.84        5.49      1.08 o 
   7  15   5       17.56       16.48      1.41 o 
   8  15   5        7.91        7.30      1.63 o 
   9  15   5       11.51       16.89      1.88 o 
  10  15   5       32.36       28.49      2.26 o 
 -11  16   5       29.29       33.54      3.86 o 
 -10  16   5        4.77        5.21      2.05 o 
  -9  16   5       29.29       32.14      2.51 o 
  -8  16   5       19.44       17.07      1.93 o 
  -7  16   5      147.88      149.47      4.55 o 
  -6  16   5      135.17      134.45      3.29 o 
  -5  16   5        3.26        4.21      1.01 o 
  -4  16   5      179.33      159.55      3.54 o 
  -3  16   5      339.03      330.58      4.14 o 
  -2  16   5       38.54       36.20      1.53 o 
  -1  16   5      338.29      324.44      4.13 o 
   0  16   5        4.16        1.88      0.68 o 
   1  16   5      148.78      144.02      1.98 o 
   2  16   5      135.02      136.88      2.24 o 
   3  16   5       66.02       68.55      1.68 o 
   4  16   5      103.81       99.51      2.13 o 
   5  16   5        4.71        3.11      1.00 o 
   6  16   5       69.77       74.55      2.27 o 
   7  16   5      116.85      117.86      4.58 o 
   8  16   5       15.79       16.38      1.71 o 
   9  16   5       29.64       29.76      2.13 o 
  10  16   5       39.48       36.16      2.98 o 
 -10  17   5        9.27       11.57      2.76 o 
  -9  17   5        6.06       10.38      1.92 o 
  -8  17   5        6.54        6.97      2.24 o 
  -7  17   5        1.33        2.72      2.75 o 
  -6  17   5        4.74        5.16      1.27 o 
  -5  17   5       54.51       59.92      2.60 o 
  -4  17   5      190.67      180.95      3.34 o 
  -3  17   5      209.63      196.16      3.10 o 
  -2  17   5        1.73        0.73      0.78 o 
  -1  17   5       57.26       55.93      1.66 o 
   0  17   5      129.75      141.89      3.81 o 
   1  17   5      156.08      143.57      2.45 o 
   2  17   5      117.20      110.21      2.06 o 
   3  17   5      339.24      311.88      3.86 o 
   4  17   5      219.79      206.29      3.16 o 
   5  17   5       74.89       74.07      2.21 o 
   6  17   5       84.84       85.28      2.60 o 
   7  17   5      131.67      130.24      3.36 o 
   8  17   5       13.89       14.48      1.68 o 
   9  17   5       33.90       36.23      2.28 o 
  10  17   5       39.17       41.58      6.54 o 
 -10  18   5        5.06        6.45      2.20 o 
  -9  18   5        0.32        4.03      1.73 o 
  -8  18   5       22.38       23.49      2.44 o 
  -7  18   5        8.16       12.99      1.84 o 
  -6  18   5       44.95       45.76      2.19 o 
  -5  18   5      124.12      112.64      2.79 o 
  -4  18   5      158.71      150.91      3.00 o 
  -3  18   5       60.13       56.28      1.87 o 
  -2  18   5      601.40      578.85      6.66 o 
  -1  18   5      114.01      101.75      2.22 o 
   0  18   5      678.56      677.90      7.68 o 
   1  18   5       34.56       31.57      1.65 o 
   2  18   5      195.47      185.81      3.07 o 
   3  18   5       13.29       11.47      1.05 o 
   4  18   5       92.26       91.28      2.73 o 
   5  18   5       45.73       49.22      2.73 o 
   6  18   5        3.32        2.36      1.12 o 
   7  18   5       18.83       19.16      1.78 o 
   8  18   5       10.08       10.94      1.66 o 
   9  18   5       16.76       19.90      2.77 o 
  10  18   5        3.55        3.09      2.01 o 
 -10  19   5        6.63        4.60      2.67 o 
  -9  19   5       39.35       41.22      3.08 o 
  -8  19   5        7.83        8.71      1.83 o 
  -7  19   5       15.04       16.91      1.96 o 
  -6  19   5       59.75       65.53      2.90 o 
  -5  19   5       31.31       27.49      1.70 o 
  -4  19   5      175.63      171.84      3.27 o 
  -3  19   5       48.59       47.07      1.80 o 
  -2  19   5       47.60       41.90      1.72 o 
  -1  19   5       82.42       88.90      2.14 o 
   0  19   5       25.31       23.30      1.62 o 
   1  19   5      173.39      174.93      2.98 o 
   2  19   5        7.29        8.37      1.07 o 
   3  19   5       60.82       57.08      1.92 o 
   4  19   5       53.56       55.10      1.96 o 
   5  19   5       61.04       62.26      2.19 o 
   6  19   5       33.79       34.57      2.03 o 
   7  19   5       67.47       70.99      2.76 o 
   8  19   5       21.32       20.74      2.21 o 
   9  19   5       17.44       14.32      3.47 o 
  10  19   5       21.25       20.63      2.70 o 
 -10  20   5       20.15       16.68      2.75 o 
  -9  20   5       19.95       20.52      2.56 o 
  -8  20   5       39.90       47.96      3.99 o 
  -7  20   5      136.29      145.12      4.27 o 
  -6  20   5       14.12       16.81      3.19 o 
  -5  20   5       11.11       10.32      1.36 o 
  -4  20   5       16.15       15.73      1.38 o 
  -3  20   5       29.59       24.86      1.49 o 
  -2  20   5      105.65      104.48      3.03 o 
  -1  20   5       39.58       41.85      1.69 o 
   0  20   5       31.54       31.45      1.85 o 
   1  20   5       25.14       21.98      2.09 o 
   2  20   5      113.59      106.49      2.90 o 
   3  20   5       38.77       47.39      1.83 o 
   4  20   5       29.74       31.98      1.95 o 
   5  20   5       34.75       32.34      2.00 o 
   6  20   5       10.48        9.62      1.68 o 
   7  20   5       72.78       71.56      3.16 o 
   8  20   5       17.44       17.46      2.45 o 
   9  20   5       15.81       18.19      2.61 o 
  -9  21   5        2.89        0.22      1.64 o 
  -8  21   5       34.05       34.16      3.07 o 
  -7  21   5       18.95       17.28      2.15 o 
  -6  21   5        6.50        6.98      1.74 o 
  -5  21   5       30.18       27.31      1.81 o 
  -4  21   5       29.84       29.12      1.93 o 
  -3  21   5       29.17       21.74      1.51 o 
  -2  21   5       54.29       50.76      2.35 o 
  -1  21   5       33.89       36.64      2.01 o 
   0  21   5        2.81        3.64      1.18 o 
   1  21   5       28.70       28.49      1.53 o 
   2  21   5       80.21       80.06      2.62 o 
   3  21   5       92.41       89.89      3.11 o 
   4  21   5       17.28       15.44      1.59 o 
   5  21   5       37.85       38.83      2.36 o 
   6  21   5       58.49       52.53      2.75 o 
   7  21   5       58.57       59.18      3.01 o 
   8  21   5       28.76       36.01      2.68 o 
   9  21   5       13.49       15.10      2.48 o 
  -9  22   5       21.32       18.99      3.14 o 
  -8  22   5       17.58       19.78      2.34 o 
  -7  22   5        5.79        5.22      1.77 o 
  -6  22   5       58.95       68.49      3.15 o 
  -5  22   5        8.21        8.15      1.54 o 
  -4  22   5       48.27       47.93      2.33 o 
  -3  22   5       40.75       41.04      4.23 o 
  -2  22   5       62.96       64.14      3.70 o 
  -1  22   5       56.90       50.62      5.68 o 
   0  22   5      103.58       94.31      3.06 o 
   1  22   5       51.83       51.15      3.64 o 
   2  22   5      131.18      130.33      4.71 o 
   3  22   5       40.10       41.36      2.64 o 
   4  22   5       49.24       47.05      2.29 o 
   5  22   5       34.74       39.86      3.27 o 
   6  22   5       27.50       31.18      2.42 o 
   7  22   5       39.97       35.89      2.64 o 
   8  22   5       53.86       50.90      3.03 o 
   9  22   5        6.27        4.37      2.19 o 
  -9  23   5        5.28       10.35      2.34 o 
  -8  23   5       30.18       34.06      2.76 o 
  -7  23   5       16.70       17.70      2.21 o 
  -6  23   5       51.45       51.21      2.86 o 
  -5  23   5        0.34        0.95      1.30 o 
  -4  23   5       86.31       88.82      3.05 o 
  -3  23   5       37.86       38.50      2.78 o 
  -2  23   5       31.50       37.04      4.68 o 
  -1  23   5        1.28        4.09      3.19 o 
   0  23   5        2.39        1.74      1.55 o 
   1  23   5       27.31       22.92      3.10 o 
   2  23   5       16.08       12.55      2.02 o 
   3  23   5        3.74        2.99      1.65 o 
   4  23   5       27.96       32.15      2.08 o 
   5  23   5       27.77       24.86      2.19 o 
   6  23   5        8.73        8.02      1.85 o 
   7  23   5       85.59       90.43      3.71 o 
   8  23   5        7.99       10.37      2.35 o 
  -8  24   5        0.77        2.50      1.88 o 
  -7  24   5       59.14       63.02      3.68 o 
  -6  24   5       14.01       10.67      2.01 o 
  -5  24   5       43.21       47.09      2.48 o 
  -4  24   5      125.48      142.67      4.79 o 
  -3  24   5       28.07       38.29      3.21 o 
  -2  24   5       27.02       27.93      4.60 o 
  -1  24   5       15.79       21.10      4.34 o 
   0  24   5       32.93       25.16      4.63 o 
   1  24   5        8.28       10.01      2.61 o 
   2  24   5        4.04        3.83      1.87 o 
   3  24   5       86.76       87.80      3.61 o 
   4  24   5      151.92      140.96      5.09 o 
   5  24   5       49.11       48.49      2.73 o 
   6  24   5       26.75       26.16      2.42 o 
   7  24   5       17.62       15.07      2.23 o 
   8  24   5       20.09       19.95      2.69 o 
  -8  25   5       15.02       19.02      2.55 o 
  -7  25   5        0.77        1.72      1.75 o 
  -6  25   5       35.30       33.28      2.63 o 
  -5  25   5        4.17        1.84      1.45 o 
  -4  25   5       59.02       63.18      4.26 o 
  -3  25   5        2.57       -0.99      3.13 o 
  -2  25   5       66.11       60.31      6.15 o 
  -1  25   5       37.14       32.86      5.05 o 
   0  25   5        2.99        4.74      2.36 o 
   1  25   5        3.87        5.99      3.94 o 
   2  25   5       55.07       56.77      7.99 o 
   3  25   5       18.70       25.59      2.78 o 
   4  25   5       76.26       83.19      4.18 o 
   5  25   5       17.56       18.56      2.12 o 
   6  25   5       17.40       18.75      2.26 o 
   7  25   5       48.08       49.86      3.09 o 
   8  25   5        0.28        1.65      2.08 o 
  -7  26   5        1.67        1.60      1.82 o 
  -6  26   5       23.73       26.34      2.53 o 
  -5  26   5        0.02        0.62      1.60 o 
  -4  26   5        7.77        8.38      2.55 o 
  -3  26   5        9.98        6.12      3.84 o 
  -2  26   5       70.57       57.77      6.21 o 
  -1  26   5       19.67       12.52      4.01 o 
   0  26   5        7.53        9.56      3.95 o 
   1  26   5       13.01       12.28      4.17 o 
   2  26   5      110.64      102.19      8.03 o 
   3  26   5       12.15        8.89      3.73 o 
   4  26   5        3.22        5.83      2.21 o 
   5  26   5       30.52       33.40      5.25 o 
   6  26   5       82.98       83.05      3.62 o 
   7  26   5       20.63       22.73      2.76 o 
  -7  27   5        7.01        8.66      2.15 o 
  -6  27   5       75.65       85.47      4.39 o 
  -5  27   5       11.49        6.67      2.16 o 
  -4  27   5       38.71       35.21      5.42 o 
  -3  27   5        9.93        6.01      3.72 o 
  -2  27   5       68.66       83.95      7.14 o 
  -1  27   5        3.34        8.80      3.98 o 
   0  27   5        6.85        7.30      5.91 o 
   1  27   5        3.59        7.48      2.86 o 
   2  27   5        5.39        4.83      2.76 o 
   3  27   5        3.84        3.78      2.13 o 
   4  27   5       10.28        6.88      2.24 o 
   5  27   5        8.24        5.59      2.35 o 
   6  27   5       22.24       25.17      4.15 o 
   7  27   5        3.91        6.89      2.26 o 
  -6  28   5        8.91       10.96      3.07 o 
  -5  28   5       16.93       17.99      3.47 o 
  -4  28   5       16.18       22.79      4.91 o 
  -3  28   5       16.34       21.69      4.82 o 
  -2  28   5        9.12        5.30      3.95 o 
  -1  28   5       19.19       19.46      4.96 o 
   0  28   5       61.13       60.26      8.29 o 
   1  28   5       17.62       15.22      5.36 o 
   2  28   5       13.78        8.88      2.98 o 
   3  28   5       17.67       17.53      2.68 o 
   4  28   5       40.28       34.71      3.87 o 
   5  28   5       11.25       10.30      2.61 o 
   6  28   5        3.29        6.09      2.53 o 
  -6  29   5       10.99       10.28      2.98 o 
  -5  29   5       46.92       45.41      8.10 o 
  -4  29   5        9.63       13.94      4.57 o 
  -3  29   5       32.73       23.70      4.94 o 
  -2  29   5       43.94       51.03      6.46 o 
  -1  29   5        2.80        4.20      3.70 o 
   0  29   5       52.53       51.19      4.63 o 
   1  29   5        0.46        0.89      4.58 o 
   2  29   5       49.70       50.92      4.92 o 
   3  29   5       13.08       15.30      3.59 o 
   4  29   5       25.14       25.25      3.13 o 
   5  29   5       23.80       26.96      3.31 o 
  -5  30   5       15.50       16.96      3.42 o 
  -4  30   5       22.70       16.91      3.46 o 
  -3  30   5        9.34       11.59      4.40 o 
  -2  30   5        2.31        0.87      3.61 o 
  -1  30   5       24.00       13.64      3.31 o 
   0  30   5       43.10       40.77      4.37 o 
   1  30   5        9.40       12.40      3.75 o 
   2  30   5        7.76        5.54      2.98 o 
   3  30   5        4.24        7.31      4.64 o 
   4  30   5        6.81        5.29      2.46 o 
   5  30   5        1.36        4.98      2.48 o 
  -4  31   5        8.97       11.65      3.26 o 
  -3  31   5        6.11        7.11      4.20 o 
  -2  31   5       21.16       21.02      5.47 o 
  -1  31   5        8.72        9.10      3.02 o 
   0  31   5        1.86       -1.84      4.60 o 
   1  31   5       23.20       20.89      3.81 o 
   2  31   5       21.04       21.36      3.91 o 
   3  31   5        6.95        9.18      3.43 o 
   4  31   5        1.01        5.40      3.16 o 
  -3  32   5       12.41        6.35      4.43 o 
  -2  32   5       36.76       33.20      6.04 o 
  -1  32   5       55.06       51.77      6.08 o 
   0  32   5       29.13       19.96      3.89 o 
   1  32   5       45.22       41.04      8.70 o 
   2  32   5       18.60       27.15      9.20 o 
   3  32   5        2.78        0.99      3.03 o 
  -1  33   5       28.60       29.52      4.28 o 
   0  33   5        9.21       15.25      4.63 o 
   1  33   5        7.13        3.43      5.50 o 
 -12   0   6        4.48        4.91      2.31 o 
 -11   0   6        0.04       -1.92      1.92 o 
 -10   0   6        0.11       -0.45      1.81 o 
  -9   0   6       21.54       27.48      2.96 o 
  -8   0   6       25.80       28.19      1.83 o 
  -7   0   6      238.99      235.43      4.70 o 
  -6   0   6        3.73        1.70      2.13 o 
  -5   0   6       54.51       52.53      2.41 o 
  -4   0   6      316.42      318.56      6.15 o 
  -3   0   6     1485.66     1486.90     20.96 o 
  -2   0   6       84.15       84.64      2.50 o 
  -1   0   6       77.82       67.67      2.10 o 
   0   0   6       62.76       72.72      2.24 o 
   1   0   6       92.61       88.31      1.78 o 
   2   0   6        0.71       -0.48      0.48 o 
   3   0   6      376.87      393.03      3.99 o 
   4   0   6      148.83      162.65      2.71 o 
   5   0   6      124.47      107.11      2.76 o 
   6   0   6        0.19        1.50      1.11 o 
   7   0   6      106.88      104.32      3.53 o 
   8   0   6      207.53      212.03     11.30 o 
   9   0   6        8.43       13.05      2.96 o 
  10   0   6       57.24       62.49      3.41 o 
  11   0   6        2.56        3.83      2.20 o 
  12   0   6       15.03        8.24      5.05 o 
 -12   1   6       46.93       46.01      2.70 o 
 -11   1   6        6.23        7.18      1.76 o 
 -10   1   6        9.41       10.13      1.78 o 
  -9   1   6      229.31      229.49      4.56 o 
  -8   1   6       36.65       39.15      1.79 o 
  -7   1   6       91.96       90.91      2.18 o 
  -6   1   6      364.65      350.02      4.48 o 
  -5   1   6       25.22       20.04      1.17 o 
  -4   1   6      188.25      182.14      3.66 o 
  -3   1   6       94.38       84.36      2.20 o 
  -2   1   6       33.97       35.41      1.02 o 
  -1   1   6       89.07       95.84      1.78 o 
   0   1   6      171.15      178.29      2.33 o 
   1   1   6      187.56      225.38      1.94 o 
   2   1   6      157.03      155.41      1.56 o 
   3   1   6      169.07      164.65      1.72 o 
   4   1   6      224.09      211.20      2.17 o 
   5   1   6      409.15      364.91      4.20 o 
   6   1   6      155.11      149.89      3.35 o 
   7   1   6       59.56       57.85      2.20 o 
   8   1   6       66.18       68.27      2.24 o 
   9   1   6       97.71      100.94      3.06 o 
  10   1   6       38.01       31.79      2.02 o 
  11   1   6       60.39       62.01      3.36 o 
 -12   2   6        2.18        2.41      1.62 o 
 -11   2   6      102.07      102.58      3.61 o 
 -10   2   6       99.92       93.35      4.65 o 
  -9   2   6      189.61      181.41      3.68 o 
  -8   2   6       11.00       13.87      1.67 o 
  -7   2   6       77.62       71.45      2.70 o 
  -6   2   6      105.10       94.44      2.13 o 
  -5   2   6      322.83      324.11      4.53 o 
  -4   2   6       93.82       96.24      2.47 o 
  -3   2   6       40.56       39.41      1.45 o 
  -2   2   6     1050.07     1111.12      8.99 o 
  -1   2   6      506.87      607.74      5.86 o 
   0   2   6      350.16      343.90      3.90 o 
   1   2   6      349.37      401.91      2.94 o 
   2   2   6     1861.42     1905.79     12.99 o 
   3   2   6      173.14      156.87      1.68 o 
   4   2   6       74.84       81.01      1.48 o 
   5   2   6      101.24       86.87      2.07 o 
   6   2   6      120.78      116.59      2.27 o 
   7   2   6      176.67      175.57      3.95 o 
   8   2   6       17.98       18.11      1.43 o 
   9   2   6       42.35       51.02      3.42 o 
  10   2   6       43.83       42.62      2.57 o 
  11   2   6       74.25       74.02      3.48 o 
 -12   3   6        4.78        3.98      1.78 o 
 -11   3   6        8.80        5.40      1.63 o 
 -10   3   6       11.05       10.96      1.41 o 
  -9   3   6       23.93       27.57      1.83 o 
  -8   3   6       15.60       19.21      1.42 o 
  -7   3   6      303.63      281.57      4.52 o 
  -6   3   6      237.60      214.51      3.57 o 
  -5   3   6       13.30       11.26      1.00 o 
  -4   3   6      564.11      581.36      6.40 o 
  -3   3   6      237.20      251.51      3.43 o 
  -2   3   6      728.68      713.77      6.32 o 
  -1   3   6     1056.81     1041.16      9.13 o 
   0   3   6     1364.31     1383.64     11.15 o 
   1   3   6      433.81      448.13      3.34 o 
   2   3   6      248.08      238.77      2.41 o 
   3   3   6       62.85       61.80      1.09 o 
   4   3   6       26.86       30.07      0.89 o 
   5   3   6       64.49       51.61      1.62 o 
   6   3   6      140.22      135.30      2.44 o 
   7   3   6       71.83       72.74      2.35 o 
   8   3   6       39.06       43.83      2.00 o 
   9   3   6        2.43        6.48      1.33 o 
  10   3   6       32.23       33.67      2.07 o 
  11   3   6       92.56       94.62      3.19 o 
 -12   4   6        1.04        0.85      1.79 o 
 -11   4   6       44.69       52.76      4.09 o 
 -10   4   6       48.40       52.89      2.33 o 
  -9   4   6       27.98       33.38      2.31 o 
  -8   4   6      152.27      144.66      3.90 o 
  -7   4   6      113.94      119.70      2.84 o 
  -6   4   6       34.50       33.13      1.70 o 
  -5   4   6      319.80      318.27      4.43 o 
  -4   4   6       63.55       60.90      1.95 o 
  -3   4   6      176.27      186.07      2.87 o 
  -2   4   6      408.57      400.16      5.25 o 
  -1   4   6       59.34       69.15      4.54 o 
   0   4   6      501.16      466.99      6.27 o 
   1   4   6      898.27      867.44      5.74 o 
   2   4   6       67.62       67.04      1.27 o 
   3   4   6       71.58       82.16      1.39 o 
   4   4   6       87.92       79.52      1.31 o 
   5   4   6      724.83      672.33      6.16 o 
   6   4   6       19.66       19.84      1.51 o 
   7   4   6      189.66      187.84      3.34 o 
   8   4   6      142.25      142.42      3.09 o 
   9   4   6        1.92        1.65      1.17 o 
  10   4   6        7.85       10.04      1.53 o 
  11   4   6        9.87       13.24      2.43 o 
 -12   5   6       65.50       71.85      3.35 o 
 -11   5   6        0.18        1.27      1.39 o 
 -10   5   6       29.95       25.97      2.07 o 
  -9   5   6       20.70       17.40      2.83 o 
  -8   5   6       91.87       92.99      3.55 o 
  -7   5   6      109.77      117.65      2.82 o 
  -6   5   6       49.37       55.02      2.20 o 
  -5   5   6      198.19      196.95      4.42 o 
  -4   5   6      413.52      389.24      4.78 o 
  -3   5   6      195.54      203.45      3.02 o 
  -2   5   6        4.76        3.31      0.61 o 
  -1   5   6      127.51      129.19      1.76 o 
   0   5   6       12.80       11.53      0.84 o 
   1   5   6      157.08      164.57      2.00 o 
   2   5   6       21.60       13.98      0.70 o 
   3   5   6      435.82      417.48      3.64 o 
   4   5   6      167.67      167.11      1.94 o 
   5   5   6      986.71      938.72      7.97 o 
   6   5   6       96.15       83.99      1.87 o 
   7   5   6        9.44       10.38      1.58 o 
   8   5   6       52.21       51.22      2.19 o 
   9   5   6       89.96       90.57      2.85 o 
  10   5   6        8.87        5.31      1.44 o 
  11   5   6        7.04        5.50      1.51 o 
 -12   6   6        1.62        3.26      1.69 o 
 -11   6   6      139.02      142.59      7.18 o 
 -10   6   6       82.53       83.53      7.65 o 
  -9   6   6       16.33       17.55      2.55 o 
  -8   6   6       53.47       60.07      2.05 o 
  -7   6   6       26.10       27.72      1.61 o 
  -6   6   6      143.26      135.92      2.88 o 
  -5   6   6      378.04      364.22      5.69 o 
  -4   6   6      656.52      642.01      6.48 o 
  -3   6   6       75.34       66.19      2.59 o 
  -2   6   6      465.05      507.22      5.01 o 
  -1   6   6       22.86       38.92      1.01 o 
   0   6   6       13.83       12.96      0.65 o 
   1   6   6      154.25      150.92      1.94 o 
   2   6   6      135.82      145.49      1.92 o 
   3   6   6       40.10       48.11      1.12 o 
   4   6   6      429.65      386.62      3.58 o 
   5   6   6       34.95       37.83      1.34 o 
   6   6   6        6.46        6.31      0.99 o 
   7   6   6       48.62       48.20      2.38 o 
   8   6   6        7.89        8.51      1.43 o 
   9   6   6       54.59       62.46      2.52 o 
  10   6   6       29.36       32.27      2.07 o 
  11   6   6       20.01       24.94      3.59 o 
 -12   7   6        6.43        5.42      1.92 o 
 -11   7   6       11.32       12.73      2.52 o 
 -10   7   6       65.46       61.83      5.30 o 
  -9   7   6       40.72       39.60      2.51 o 
  -8   7   6       49.68       48.57      1.98 o 
  -7   7   6       88.17       84.48      2.54 o 
  -6   7   6        7.03       10.00      1.52 o 
  -5   7   6      255.55      239.64      4.45 o 
  -4   7   6      214.72      180.70      3.12 o 
  -3   7   6        6.26        6.34      1.19 o 
  -2   7   6       31.64       27.18      1.07 o 
  -1   7   6      189.39      205.35      2.39 o 
   0   7   6       18.32       20.20      0.77 o 
   1   7   6      161.91      170.48      1.84 o 
   2   7   6      132.65      125.15      1.78 o 
   3   7   6       18.69       21.95      0.83 o 
   4   7   6      200.30      210.40      2.45 o 
   5   7   6      130.82      122.46      2.22 o 
   6   7   6       89.04       83.87      1.94 o 
   7   7   6       12.64       10.00      1.28 o 
   8   7   6       30.03       30.73      2.11 o 
   9   7   6        9.05       10.28      1.53 o 
  10   7   6       40.25       40.00      2.43 o 
  11   7   6       73.76       69.23      2.88 o 
 -12   8   6        0.64       -0.53      2.44 o 
 -11   8   6       15.37       16.29      2.77 o 
 -10   8   6        9.07        7.05      1.84 o 
  -9   8   6       13.47        8.90      1.78 o 
  -8   8   6      141.68      130.31      3.12 o 
  -7   8   6      170.95      177.60      3.73 o 
  -6   8   6       72.87       71.05      3.41 o 
  -5   8   6      132.05      132.11      2.80 o 
  -4   8   6      329.58      304.34      4.35 o 
  -3   8   6       83.01       79.36      1.92 o 
  -2   8   6      563.49      572.46      6.46 o 
  -1   8   6      121.48      101.05      1.63 o 
   0   8   6       74.99       79.50      1.26 o 
   1   8   6       70.43       62.47      1.22 o 
   2   8   6      177.03      173.25      2.31 o 
   3   8   6       39.01       42.91      1.16 o 
   4   8   6      385.27      327.69      3.28 o 
   5   8   6      333.39      322.98      3.85 o 
   6   8   6       31.12       35.01      1.58 o 
   7   8   6        0.49        0.61      0.83 o 
   8   8   6       20.37       22.28      1.46 o 
   9   8   6        7.23        5.78      1.41 o 
  10   8   6        9.86       10.60      3.89 o 
  11   8   6        5.30        9.09      1.69 o 
 -11   9   6        9.02        8.55      2.02 o 
 -10   9   6        3.39        5.13      1.80 o 
  -9   9   6       41.65       41.21      2.65 o 
  -8   9   6        3.91        5.16      1.56 o 
  -7   9   6       40.50       46.05      2.63 o 
  -6   9   6        6.33        4.97      1.18 o 
  -5   9   6      150.40      146.66      2.95 o 
  -4   9   6      168.73      153.76      2.96 o 
  -3   9   6      307.14      288.04      3.98 o 
  -2   9   6       45.20       49.79      1.53 o 
  -1   9   6      452.91      487.40      4.45 o 
   0   9   6      227.42      258.39      2.43 o 
   1   9   6      483.14      504.04      4.05 o 
   2   9   6      189.91      188.71      2.34 o 
   3   9   6        9.48        6.80      0.72 o 
   4   9   6      228.63      216.89      2.70 o 
   5   9   6       48.14       46.42      1.93 o 
   6   9   6       83.51       82.03      2.13 o 
   7   9   6       11.26       10.65      1.27 o 
   8   9   6        5.57        7.52      1.15 o 
   9   9   6        9.58        8.22      1.63 o 
  10   9   6       33.87       37.20      2.27 o 
  11   9   6       31.18       36.61      2.38 o 
 -11  10   6      109.39      101.01      4.30 o 
 -10  10   6        4.02        2.96      2.20 o 
  -9  10   6       16.90       20.67      2.19 o 
  -8  10   6       67.12       66.17      2.47 o 
  -7  10   6       15.38       15.39      1.54 o 
  -6  10   6      257.81      245.66      4.05 o 
  -5  10   6      159.09      161.59      3.51 o 
  -4  10   6      138.95      129.42      2.27 o 
  -3  10   6       16.42       17.47      1.16 o 
  -2  10   6      539.42      534.98      6.14 o 
  -1  10   6       41.75       48.08      1.32 o 
   0  10   6      181.01      214.10      2.07 o 
   1  10   6       79.59       88.96      1.32 o 
   2  10   6       80.10       85.50      1.58 o 
   3  10   6       11.10       16.63      0.86 o 
   4  10   6      252.33      225.34      3.48 o 
   5  10   6      104.51      106.69      3.51 o 
   6  10   6       35.32       37.89      1.71 o 
   7  10   6       30.40       33.21      1.67 o 
   8  10   6        7.14        8.14      1.32 o 
   9  10   6       23.77       19.63      1.87 o 
  10  10   6       36.50       35.82      2.55 o 
  11  10   6       34.03       29.40      3.03 o 
 -11  11   6        4.72        1.57      1.83 o 
 -10  11   6       12.50       12.16      2.05 o 
  -9  11   6        8.93        5.35      2.45 o 
  -8  11   6       64.38       61.00      2.46 o 
  -7  11   6      103.61      103.13      3.34 o 
  -6  11   6       79.05       63.81      2.11 o 
  -5  11   6       14.95       10.42      1.10 o 
  -4  11   6      178.02      167.48      2.63 o 
  -3  11   6      530.09      497.92      5.56 o 
  -2  11   6      252.14      241.43      5.02 o 
  -1  11   6      215.99      210.49      2.61 o 
   0  11   6     1008.49     1039.54      7.34 o 
   1  11   6      256.57      249.29      2.42 o 
   2  11   6      532.07      485.58      4.21 o 
   3  11   6      445.40      393.81      3.73 o 
   4  11   6       38.80       34.56      1.26 o 
   5  11   6       34.16       29.96      1.66 o 
   6  11   6       52.56       47.11      1.89 o 
   7  11   6        0.95        1.30      0.95 o 
   8  11   6       83.66       85.79      3.12 o 
   9  11   6       85.29       83.89      2.97 o 
  10  11   6       24.88       25.31      2.16 o 
  11  11   6       12.86       14.77      1.94 o 
 -11  12   6        1.90        3.54      2.00 o 
 -10  12   6       20.42       16.55      2.33 o 
  -9  12   6       95.93       91.15      6.16 o 
  -8  12   6       28.70       27.38      2.38 o 
  -7  12   6       31.47       33.74      1.80 o 
  -6  12   6       68.79       65.88      2.22 o 
  -5  12   6      155.24      138.26      4.82 o 
  -4  12   6       26.15       23.59      1.17 o 
  -3  12   6       96.53       99.45      2.15 o 
  -2  12   6      245.38      242.04      3.46 o 
  -1  12   6      474.56      445.74      4.49 o 
   0  12   6      229.60      203.38      3.48 o 
   1  12   6      650.59      612.64      4.83 o 
   2  12   6       48.33       51.60      1.27 o 
   3  12   6      376.77      361.60      3.57 o 
   4  12   6       31.00       26.03      1.11 o 
   5  12   6       34.08       33.09      1.51 o 
   6  12   6       66.39       67.38      2.08 o 
   7  12   6       49.21       47.75      1.90 o 
   8  12   6       19.33       20.04      1.69 o 
   9  12   6        3.09        4.39      1.46 o 
  10  12   6        7.55        8.97      2.20 o 
  11  12   6        2.14        5.16      1.79 o 
 -11  13   6       17.08       12.08      2.31 o 
 -10  13   6       49.20       49.79      3.24 o 
  -9  13   6       20.26       18.75      2.37 o 
  -8  13   6       19.39       21.12      2.23 o 
  -7  13   6       19.07       20.23      1.58 o 
  -6  13   6       33.40       35.13      1.79 o 
  -5  13   6       10.45        7.58      1.16 o 
  -4  13   6       31.02       32.32      1.32 o 
  -3  13   6      134.39      142.54      2.66 o 
  -2  13   6      350.65      352.61      4.45 o 
  -1  13   6       77.31       81.59      1.77 o 
   0  13   6      183.42      186.25      2.41 o 
   1  13   6      328.60      313.31      3.04 o 
   2  13   6      332.59      330.52      3.35 o 
   3  13   6       16.21       14.08      0.93 o 
   4  13   6      190.48      193.09      2.73 o 
   5  13   6        7.40        6.52      0.93 o 
   6  13   6      111.87      114.69      3.47 o 
   7  13   6      116.10      116.12      2.80 o 
   8  13   6        7.69        8.67      1.46 o 
   9  13   6       39.27       36.49      2.33 o 
  10  13   6        3.00        3.81      1.53 o 
 -11  14   6       17.59       18.54      3.81 o 
 -10  14   6       70.03       63.01      3.61 o 
  -9  14   6       29.15       30.87      3.63 o 
  -8  14   6        3.04        4.71      1.71 o 
  -7  14   6       60.98       61.72      2.37 o 
  -6  14   6       14.76       12.28      1.72 o 
  -5  14   6       65.69       58.62      2.15 o 
  -4  14   6      156.26      157.85      2.74 o 
  -3  14   6      325.18      298.42      5.60 o 
  -2  14   6       32.29       34.97      1.44 o 
  -1  14   6      220.89      225.80      2.82 o 
   0  14   6      634.59      646.48      5.60 o 
   1  14   6      141.49      142.54      1.94 o 
   2  14   6      103.75      102.40      1.81 o 
   3  14   6      233.63      216.75      2.90 o 
   4  14   6       22.75       27.60      1.40 o 
   5  14   6       45.48       41.85      1.61 o 
   6  14   6       35.80       40.00      1.80 o 
   7  14   6       40.82       40.36      2.06 o 
   8  14   6       14.82       13.60      2.00 o 
   9  14   6       17.49       19.45      1.99 o 
  10  14   6       48.32       56.39      3.65 o 
 -11  15   6        5.64        6.30      3.21 o 
 -10  15   6       21.64       28.93      5.15 o 
  -9  15   6       32.52       31.67      2.80 o 
  -8  15   6        4.76        7.52      1.69 o 
  -7  15   6       97.54       94.80      3.68 o 
  -6  15   6      111.81      119.24      3.09 o 
  -5  15   6        8.64       10.17      1.29 o 
  -4  15   6       59.11       68.95      2.03 o 
  -3  15   6      222.29      210.67      3.44 o 
  -2  15   6      198.68      193.94      3.21 o 
  -1  15   6       20.67       20.54      1.05 o 
   0  15   6      246.84      258.35      3.37 o 
   1  15   6       28.97       28.53      1.08 o 
   2  15   6      356.64      339.82      3.75 o 
   3  15   6       99.26       91.29      1.91 o 
   4  15   6      210.87      200.69      2.93 o 
   5  15   6       58.44       58.84      2.01 o 
   6  15   6       55.36       56.82      2.10 o 
   7  15   6        2.08        2.46      1.26 o 
   8  15   6       70.69       70.28      2.72 o 
   9  15   6       18.33       18.45      1.99 o 
  10  15   6       14.41       14.98      2.02 o 
 -10  16   6        5.57        3.81      2.09 o 
  -9  16   6       28.39       31.81      2.82 o 
  -8  16   6        4.62        2.88      1.79 o 
  -7  16   6       57.93       64.78      2.85 o 
  -6  16   6       51.98       43.72      2.14 o 
  -5  16   6       66.78       68.91      2.43 o 
  -4  16   6       12.24       12.38      1.19 o 
  -3  16   6       80.46       86.56      2.23 o 
  -2  16   6       54.29       47.40      1.71 o 
  -1  16   6       88.17       77.60      1.80 o 
   0  16   6       12.45        8.18      1.57 o 
   1  16   6       69.09       65.39      1.49 o 
   2  16   6       63.20       62.36      1.96 o 
   3  16   6       25.42       25.57      1.21 o 
   4  16   6        6.00        7.54      1.00 o 
   5  16   6        9.13        5.34      1.09 o 
   6  16   6       22.86       22.11      1.68 o 
   7  16   6       12.45       12.55      1.59 o 
   8  16   6       53.69       57.57      2.57 o 
   9  16   6       30.41       28.08      2.14 o 
  10  16   6        5.15        3.45      1.70 o 
 -10  17   6       25.76       27.42      3.60 o 
  -9  17   6       67.53       59.87      3.58 o 
  -8  17   6       18.52       23.11      2.17 o 
  -7  17   6        0.26        1.51      1.39 o 
  -6  17   6       10.93       10.99      1.51 o 
  -5  17   6      123.36      120.42      3.17 o 
  -4  17   6       57.14       59.27      1.98 o 
  -3  17   6       11.69       11.97      1.17 o 
  -2  17   6       38.64       39.70      1.64 o 
  -1  17   6      202.78      215.49      3.34 o 
   0  17   6        6.39        3.86      0.91 o 
   1  17   6       87.25       89.52      2.07 o 
   2  17   6        2.28        0.77      0.78 o 
   3  17   6       26.85       30.70      1.39 o 
   4  17   6        2.93        3.96      0.89 o 
   5  17   6       70.89       65.47      2.22 o 
   6  17   6        9.43       11.49      2.26 o 
   7  17   6       99.50       97.57      3.06 o 
   8  17   6        7.14        8.57      1.70 o 
   9  17   6        9.41        8.67      2.21 o 
  10  17   6        0.29        0.54      1.61 o 
 -10  18   6       50.19       50.76      3.61 o 
  -9  18   6        8.04        7.93      2.11 o 
  -8  18   6       16.44       15.68      2.05 o 
  -7  18   6      146.18      137.61      4.06 o 
  -6  18   6       24.13       23.19      2.07 o 
  -5  18   6       70.76       64.90      2.49 o 
  -4  18   6       62.46       69.64      2.19 o 
  -3  18   6       72.04       71.72      2.28 o 
  -2  18   6        0.44        0.07      0.87 o 
  -1  18   6       68.76       70.43      2.03 o 
   0  18   6        2.74        2.45      0.89 o 
   1  18   6        5.56        6.19      1.10 o 
   2  18   6       81.46       78.66      2.24 o 
   3  18   6       10.19       13.82      1.15 o 
   4  18   6       30.31       30.05      1.47 o 
   5  18   6       35.39       31.29      2.01 o 
   6  18   6        3.77        4.31      1.34 o 
   7  18   6       44.35       46.55      2.39 o 
   8  18   6        7.89        8.32      1.60 o 
   9  18   6      109.46      117.06      3.62 o 
 -10  19   6       18.49       20.49      2.87 o 
  -9  19   6       17.20       19.04      2.60 o 
  -8  19   6        3.38        2.02      1.60 o 
  -7  19   6       14.35       13.45      2.28 o 
  -6  19   6       42.41       48.07      2.67 o 
  -5  19   6        9.46       12.86      1.56 o 
  -4  19   6       26.53       30.03      1.66 o 
  -3  19   6        2.19        3.03      1.09 o 
  -2  19   6       73.07       74.32      2.45 o 
  -1  19   6      116.48      117.84      3.18 o 
   0  19   6       15.22       13.94      1.33 o 
   1  19   6      164.47      152.29      3.58 o 
   2  19   6      106.86      104.76      2.66 o 
   3  19   6       38.20       39.44      1.61 o 
   4  19   6       55.00       53.38      1.92 o 
   5  19   6      108.03      114.85      2.91 o 
   6  19   6       18.65       20.23      1.81 o 
   7  19   6       59.38       69.05      2.81 o 
   8  19   6       58.49       58.05      2.76 o 
   9  19   6       37.75       39.00      2.88 o 
  -9  20   6        2.28        3.31      2.13 o 
  -8  20   6        2.79        5.39      1.85 o 
  -7  20   6       24.96       27.08      2.33 o 
  -6  20   6       31.90       32.95      2.39 o 
  -5  20   6       94.32       97.04      3.10 o 
  -4  20   6       11.24       10.80      1.72 o 
  -3  20   6       52.04       54.54      2.24 o 
  -2  20   6        6.56        5.73      1.54 o 
  -1  20   6       21.11       20.43      1.49 o 
   0  20   6       71.85       72.71      2.41 o 
   1  20   6       80.83       73.41      2.38 o 
   2  20   6        1.56       -0.02      1.17 o 
   3  20   6       23.90       24.03      1.72 o 
   4  20   6       21.02       24.13      1.80 o 
   5  20   6       42.78       47.90      2.29 o 
   6  20   6        7.25        6.38      1.55 o 
   7  20   6       13.15       13.59      2.04 o 
   8  20   6       44.59       46.57      4.87 o 
   9  20   6       23.44       27.22      2.63 o 
  -9  21   6        4.31        5.02      1.92 o 
  -8  21   6      115.54      103.14      4.76 o 
  -7  21   6       25.14       19.46      2.25 o 
  -6  21   6       22.20       23.57      2.24 o 
  -5  21   6       97.92      100.38      5.85 o 
  -4  21   6       82.38       78.36      4.01 o 
  -3  21   6        0.47       -0.33      1.56 o 
  -2  21   6       76.42       80.79      4.11 o 
  -1  21   6        5.36        4.87      1.90 o 
   0  21   6       10.65       11.02      1.41 o 
   1  21   6        1.27        2.90      1.56 o 
   2  21   6       70.73       76.30      4.32 o 
   3  21   6        1.92        2.40      1.40 o 
   4  21   6      141.48      141.73      3.51 o 
   5  21   6      197.40      199.03      4.68 o 
   6  21   6        1.73        5.55      1.69 o 
   7  21   6        5.92        9.05      1.94 o 
   8  21   6       38.55       41.12      2.86 o 
   9  21   6        3.94        5.98      2.26 o 
  -9  22   6       13.77       12.21      2.27 o 
  -8  22   6       12.34       14.55      2.32 o 
  -7  22   6       87.49       80.93      6.09 o 
  -6  22   6        7.88        7.63      1.85 o 
  -5  22   6        6.20        7.57      1.87 o 
  -4  22   6      109.47      122.42      3.90 o 
  -3  22   6       59.36       57.97      3.30 o 
  -2  22   6       86.05       91.52      4.48 o 
  -1  22   6       12.79        8.52      3.44 o 
   0  22   6        3.90        2.10      1.18 o 
   1  22   6       13.63       18.56      5.36 o 
   2  22   6        0.53        3.00      1.64 o 
   3  22   6       49.71       46.41      2.79 o 
   4  22   6      109.90      102.06      3.12 o 
   5  22   6       14.12       11.22      1.89 o 
   6  22   6        9.74        9.50      2.31 o 
   7  22   6       51.59       55.15      3.09 o 
   8  22   6        1.50        2.09      1.81 o 
  -8  23   6       23.65       23.91      2.72 o 
  -7  23   6       16.15       21.18      2.35 o 
  -6  23   6        0.14        0.82      1.60 o 
  -5  23   6      120.81      118.40      5.54 o 
  -4  23   6       81.91       79.85      7.22 o 
  -3  23   6       17.20       20.33      2.75 o 
  -2  23   6       40.30       39.97      5.08 o 
  -1  23   6       20.39       28.26      4.23 o 
   0  23   6        2.76        2.24      2.17 o 
   1  23   6       28.58       33.36      3.59 o 
   2  23   6        9.21        9.01      2.61 o 
   3  23   6       20.57       17.79      2.60 o 
   4  23   6       23.36       24.78      2.48 o 
   5  23   6       24.94       23.65      2.20 o 
   6  23   6       15.85       16.14      2.13 o 
   7  23   6       78.15       83.03      3.61 o 
   8  23   6       39.20       40.62      2.99 o 
  -8  24   6        2.32        4.03      1.96 o 
  -7  24   6       42.29       41.67      2.91 o 
  -6  24   6       21.59       23.02      2.40 o 
  -5  24   6       53.59       56.78      3.39 o 
  -4  24   6       21.55       25.25      3.21 o 
  -3  24   6       35.18       41.64     11.21 o 
  -2  24   6       34.36       26.04      4.82 o 
  -1  24   6       11.25        9.08      2.52 o 
   0  24   6       12.28       18.71      6.57 o 
   1  24   6        1.47        1.73      4.94 o 
   2  24   6       12.26       15.55      3.06 o 
   3  24   6       12.41        8.76      3.00 o 
   4  24   6       46.95       49.93      3.52 o 
   5  24   6        3.12        3.39      1.72 o 
   6  24   6       35.34       38.99      2.68 o 
   7  24   6       13.95       15.09      2.22 o 
   8  24   6       10.48       12.67      2.26 o 
  -8  25   6        8.25        4.55      2.33 o 
  -7  25   6        1.66        0.48      1.78 o 
  -6  25   6       35.01       41.70      3.25 o 
  -5  25   6       43.57       48.15      4.11 o 
  -4  25   6       23.53       18.09      3.06 o 
  -3  25   6        1.73        1.72      2.99 o 
  -2  25   6       18.05       11.59      4.01 o 
  -1  25   6       51.70       48.71      4.09 o 
   0  25   6        5.67        4.57      3.54 o 
   1  25   6       74.19       68.57      4.82 o 
   2  25   6       71.67       74.30      5.60 o 
   3  25   6        2.39        2.39      2.71 o 
   4  25   6       20.94       17.63      2.65 o 
   5  25   6       30.40       30.54      3.29 o 
   6  25   6       61.18       63.89      3.25 o 
   7  25   6        0.53        1.31      1.83 o 
  -7  26   6       15.23       14.48      3.41 o 
  -6  26   6       15.44       16.17      2.65 o 
  -5  26   6        2.21        4.70      3.33 o 
  -4  26   6        0.67       -1.38      5.51 o 
  -3  26   6       30.00       28.83      4.99 o 
  -2  26   6        1.70        2.60      3.41 o 
  -1  26   6       47.76       59.35      6.43 o 
   0  26   6       13.35       14.24      2.97 o 
   1  26   6       88.52       93.70      5.41 o 
   2  26   6       22.45       15.17      3.14 o 
   3  26   6        5.87        4.81      4.51 o 
   4  26   6       17.35       15.66      2.91 o 
   5  26   6       25.94       30.92      4.68 o 
   6  26   6       12.46       10.37      2.48 o 
   7  26   6        0.65        3.63      1.96 o 
  -7  27   6       11.11        6.24      2.97 o 
  -6  27   6        7.42        8.75      2.86 o 
  -5  27   6       20.40       19.96      3.37 o 
  -4  27   6       35.66       33.99      5.50 o 
  -3  27   6       64.46       55.77      6.32 o 
  -2  27   6        8.94        5.28      3.78 o 
  -1  27   6        6.02        9.65      4.94 o 
   0  27   6        5.07        6.89      2.75 o 
   1  27   6       10.98       14.92      3.20 o 
   2  27   6        0.27       -0.16      2.32 o 
   3  27   6       40.00       46.11      6.35 o 
   4  27   6        5.64        7.36      2.40 o 
   5  27   6       11.19        7.13      2.49 o 
   6  27   6        8.56       11.50      2.81 o 
  -6  28   6        2.66        2.70      2.63 o 
  -5  28   6       64.93       63.81      6.91 o 
  -4  28   6       24.88       21.92      4.99 o 
  -3  28   6       10.69        9.06      4.20 o 
  -2  28   6        5.48        9.73      4.26 o 
  -1  28   6       37.79       25.73      5.22 o 
   0  28   6       51.26       53.39      4.64 o 
   1  28   6       14.34        8.06      5.75 o 
   2  28   6       22.85       15.73      3.43 o 
   3  28   6       73.59       63.41      7.28 o 
   4  28   6       33.72       37.86      6.09 o 
   5  28   6       20.69       22.09      3.32 o 
   6  28   6        5.20        6.14      2.64 o 
  -5  29   6        8.14        4.26      3.81 o 
  -4  29   6       20.82       20.14      4.91 o 
  -3  29   6        4.09        2.00      3.84 o 
  -2  29   6       55.45       48.72      6.49 o 
  -1  29   6       12.32       16.05      4.63 o 
   0  29   6        2.49        5.01      2.92 o 
   1  29   6       38.51       35.86     12.61 o 
   2  29   6       30.14       27.82      4.19 o 
   3  29   6        2.39        1.44      2.54 o 
   4  29   6       15.52       14.93      3.78 o 
   5  29   6       17.67       20.09      3.13 o 
  -4  30   6        3.58        0.72      2.56 o 
  -3  30   6       15.96       19.32      5.22 o 
  -2  30   6       14.93       20.85      5.22 o 
  -1  30   6        1.60        3.62      4.20 o 
   0  30   6       60.10       55.66      4.96 o 
   1  30   6        5.00        3.67      3.03 o 
   2  30   6       18.29       17.05      3.62 o 
   3  30   6        7.00        8.88      3.44 o 
   4  30   6       13.10       18.47      3.85 o 
  -3  31   6       26.85       28.24      5.75 o 
  -2  31   6        2.48        7.67      4.51 o 
  -1  31   6        0.16        1.31      3.82 o 
   0  31   6        2.71        0.91      3.95 o 
   1  31   6        5.75        4.96      3.77 o 
   2  31   6        9.20        5.44      3.18 o 
   3  31   6       27.16       27.62      4.39 o 
  -2  32   6       41.33       30.44      5.98 o 
  -1  32   6        2.45        6.23      4.71 o 
   0  32   6        1.99       -0.66      2.66 o 
   1  32   6        1.23        6.26      3.27 o 
   2  32   6       36.95       27.91      4.51 o 
 -12   0   7       31.29       30.75      3.70 o 
 -11   0   7      129.87      124.85      6.04 o 
 -10   0   7       81.42       74.22      4.68 o 
  -9   0   7      103.67      107.14      5.36 o 
  -8   0   7        1.18        6.40      4.34 o 
  -7   0   7        2.50       -2.22      2.58 o 
  -6   0   7       30.78       28.88      2.10 o 
  -5   0   7      637.93      577.18     10.04 o 
  -4   0   7      325.37      326.93      6.62 o 
  -3   0   7       21.58       25.59      1.82 o 
  -2   0   7      430.74      455.92     11.76 o 
  -1   0   7      834.92      858.43     11.28 o 
   0   0   7       86.15       89.18      2.34 o 
   1   0   7      112.06      133.09      3.17 o 
   2   0   7       61.48       67.41      1.64 o 
   3   0   7       62.49       61.33      1.63 o 
   4   0   7      169.90      176.75      3.05 o 
   5   0   7        0.31        2.06      1.49 o 
   6   0   7       11.55       15.31      3.39 o 
   7   0   7       30.49       28.41      2.41 o 
   8   0   7      175.08      181.53      5.36 o 
   9   0   7       52.46       57.93      6.87 o 
  10   0   7       20.78       24.94      4.00 o 
  11   0   7       21.92       25.53      3.19 o 
 -12   1   7       21.78       17.29      2.31 o 
 -11   1   7       13.54       11.15      2.00 o 
 -10   1   7       14.72       15.37      2.06 o 
  -9   1   7       24.56       25.92      2.78 o 
  -8   1   7      210.05      221.81      3.80 o 
  -7   1   7       57.90       52.94      2.01 o 
  -6   1   7       59.72       66.65      2.12 o 
  -5   1   7      167.48      154.37      5.05 o 
  -4   1   7       44.07       51.91      1.77 o 
  -3   1   7       99.14       97.38      2.28 o 
  -2   1   7      275.97      306.75      3.74 o 
  -1   1   7       60.71       61.55      1.56 o 
   0   1   7      137.19      138.43      2.12 o 
   1   1   7      104.58      115.37      1.45 o 
   2   1   7      555.62      557.83      4.31 o 
   3   1   7        6.09        7.90      0.69 o 
   4   1   7       14.46       10.42      0.66 o 
   5   1   7      414.59      394.85      4.64 o 
   6   1   7       28.81       32.09      2.22 o 
   7   1   7       77.18       70.04      2.74 o 
   8   1   7       85.87       89.32      2.63 o 
   9   1   7       45.11       45.74      2.41 o 
  10   1   7       13.20       12.72      1.99 o 
  11   1   7       38.04       37.47      2.51 o 
 -12   2   7       64.40       52.88      3.15 o 
 -11   2   7       37.75       39.29      2.71 o 
 -10   2   7       13.56       10.24      1.88 o 
  -9   2   7       21.09       19.19      3.30 o 
  -8   2   7        4.95        5.48      1.15 o 
  -7   2   7       28.85       30.45      3.27 o 
  -6   2   7      134.98      133.66      2.89 o 
  -5   2   7      235.60      218.08      3.70 o 
  -4   2   7       44.76       46.44      1.73 o 
  -3   2   7      147.60      143.76      2.79 o 
  -2   2   7      381.91      379.77      4.34 o 
  -1   2   7      508.86      520.62      5.42 o 
   0   2   7     1474.19     1573.17     13.56 o 
   1   2   7      276.47      304.66      2.61 o 
   2   2   7        2.92        2.86      0.55 o 
   3   2   7      125.82      114.51      2.08 o 
   4   2   7       13.33        8.88      0.67 o 
   5   2   7      342.58      325.49      4.11 o 
   6   2   7        0.67        2.25      0.79 o 
   7   2   7       25.90       24.25      1.83 o 
   8   2   7      107.31      107.50      2.83 o 
   9   2   7       86.59       88.98      3.16 o 
  10   2   7       20.92       19.61      1.86 o 
  11   2   7        2.49        4.37      1.55 o 
 -12   3   7       24.38       19.53      2.48 o 
 -11   3   7       67.11       68.89      3.40 o 
 -10   3   7       15.00       15.49      2.02 o 
  -9   3   7       71.48       66.93      2.72 o 
  -8   3   7      219.60      220.08      5.18 o 
  -7   3   7      194.14      192.53      4.15 o 
  -6   3   7       56.17       53.33      3.75 o 
  -5   3   7      104.05       94.07      2.41 o 
  -4   3   7        0.57        0.91      0.77 o 
  -3   3   7      533.67      528.84      6.51 o 
  -2   3   7      503.10      529.50      5.51 o 
  -1   3   7      490.31      493.85      4.44 o 
   0   3   7      106.75      101.03      1.67 o 
   1   3   7      734.73      738.52      4.92 o 
   2   3   7      584.61      577.54      4.64 o 
   3   3   7      639.33      616.79      4.99 o 
   4   3   7      135.04      118.88      1.92 o 
   5   3   7        8.97        7.12      0.90 o 
   6   3   7       82.87       85.52      2.18 o 
   7   3   7       83.01       82.39      3.04 o 
   8   3   7       35.18       38.33      2.61 o 
   9   3   7        5.72        6.85      1.43 o 
  10   3   7       53.64       54.72      2.59 o 
  11   3   7        6.97        7.06      1.70 o 
 -12   4   7        2.79        2.83      1.96 o 
 -11   4   7       30.74       31.39      2.61 o 
 -10   4   7       17.49       13.03      1.75 o 
  -9   4   7        8.65        9.24      1.38 o 
  -8   4   7       24.04       26.79      1.43 o 
  -7   4   7      147.55      151.77      4.70 o 
  -6   4   7      110.83       96.67      2.85 o 
  -5   4   7     1038.82      967.71     10.03 o 
  -4   4   7       84.07       87.57      2.26 o 
  -3   4   7      461.39      469.93      4.99 o 
  -2   4   7      318.82      335.61      3.91 o 
  -1   4   7      836.43      836.48      6.72 o 
   0   4   7       95.95       99.81      1.56 o 
   1   4   7      134.83      163.82      1.79 o 
   2   4   7      359.04      353.49      3.44 o 
   3   4   7      588.11      535.74      4.49 o 
   4   4   7      164.40      179.72      2.23 o 
   5   4   7      191.54      181.12      2.77 o 
   6   4   7       31.28       31.99      1.48 o 
   7   4   7       46.11       46.67      1.75 o 
   8   4   7        7.02        9.47      1.34 o 
   9   4   7        7.03        7.62      1.49 o 
  10   4   7        7.43        4.86      1.52 o 
  11   4   7       71.87       78.48      3.15 o 
 -11   5   7        3.56        2.73      1.75 o 
 -10   5   7       80.68       81.65      2.87 o 
  -9   5   7        4.88        7.68      1.36 o 
  -8   5   7       53.76       54.70      1.90 o 
  -7   5   7       22.99       24.24      1.50 o 
  -6   5   7        5.98        6.29      1.17 o 
  -5   5   7       35.15       33.40      1.70 o 
  -4   5   7       46.34       45.08      1.63 o 
  -3   5   7      236.51      223.64      3.06 o 
  -2   5   7      229.05      249.15      3.24 o 
  -1   5   7       16.09       17.28      0.91 o 
   0   5   7      126.59      117.81      2.26 o 
   1   5   7      155.42      161.58      1.83 o 
   2   5   7       87.33       92.66      1.60 o 
   3   5   7       28.45       24.59      0.90 o 
   4   5   7       76.29       68.87      2.04 o 
   5   5   7      119.50      108.26      2.38 o 
   6   5   7       42.98       42.42      1.55 o 
   7   5   7      164.09      158.15      3.33 o 
   8   5   7      275.46      283.09      6.43 o 
   9   5   7       38.73       36.45      2.48 o 
  10   5   7       16.95       17.40      1.87 o 
  11   5   7       31.01       30.92      2.28 o 
 -11   6   7       59.26       60.33      4.76 o 
 -10   6   7       81.13       82.54      4.06 o 
  -9   6   7      131.58      138.16      3.53 o 
  -8   6   7       43.89       44.91      2.08 o 
  -7   6   7       20.61       23.05      1.60 o 
  -6   6   7       14.26       15.71      3.62 o 
  -5   6   7       60.52       63.05      3.32 o 
  -4   6   7      474.04      465.01      5.70 o 
  -3   6   7       42.10       43.79      1.40 o 
  -2   6   7      277.16      256.02      3.03 o 
  -1   6   7      324.14      312.30      3.26 o 
   0   6   7      222.97      239.27      2.53 o 
   1   6   7      454.16      437.02      3.82 o 
   2   6   7      835.57      794.33      6.28 o 
   3   6   7        8.75        5.43      0.62 o 
   4   6   7      109.72      103.81      1.85 o 
   5   6   7      104.68      106.34      2.34 o 
   6   6   7       13.75       13.30      1.15 o 
   7   6   7       95.77       96.37      2.37 o 
   8   6   7       11.53       12.82      1.54 o 
   9   6   7       31.81       28.52      2.05 o 
  10   6   7       26.80       26.92      2.09 o 
  11   6   7       32.66       37.05      2.45 o 
 -11   7   7        7.15        7.96      1.63 o 
 -10   7   7       15.25       12.27      1.72 o 
  -9   7   7       34.49       32.78      3.35 o 
  -8   7   7       26.99       22.75      1.79 o 
  -7   7   7       13.64       10.94      1.37 o 
  -6   7   7       55.96       58.02      2.63 o 
  -5   7   7      292.62      285.07      5.82 o 
  -4   7   7      210.89      204.61      3.84 o 
  -3   7   7      211.23      189.38      2.85 o 
  -2   7   7      294.37      288.46      3.30 o 
  -1   7   7        2.63        5.01      0.62 o 
   0   7   7      165.77      160.55      1.80 o 
   1   7   7      223.93      228.86      2.51 o 
   2   7   7       10.89       11.24      0.80 o 
   3   7   7      102.00       95.56      1.64 o 
   4   7   7       50.80       51.57      1.37 o 
   5   7   7        7.73        8.87      0.95 o 
   6   7   7       73.16       69.54      1.88 o 
   7   7   7       14.43       12.90      1.23 o 
   8   7   7       21.53       23.88      1.88 o 
   9   7   7        0.30        0.36      1.25 o 
  10   7   7       22.09       24.99      2.12 o 
  11   7   7       31.78       29.56      2.29 o 
 -11   8   7       47.63       54.75      2.69 o 
 -10   8   7        3.17        4.08      1.42 o 
  -9   8   7        7.49        8.62      2.04 o 
  -8   8   7       23.04       27.08      1.80 o 
  -7   8   7       57.69       58.73      2.92 o 
  -6   8   7       49.43       47.39      2.13 o 
  -5   8   7       55.86       49.12      2.55 o 
  -4   8   7      383.50      381.42      9.21 o 
  -3   8   7      533.12      507.56      5.42 o 
  -2   8   7       77.93       78.97      1.65 o 
  -1   8   7      783.79      783.57      6.54 o 
   0   8   7        1.87        1.87      0.52 o 
   1   8   7      531.34      532.75      4.53 o 
   2   8   7      295.99      274.11      3.20 o 
   3   8   7      808.94      735.33      6.15 o 
   4   8   7      113.84      119.10      2.01 o 
   5   8   7        2.51        2.52      0.79 o 
   6   8   7       45.90       49.62      1.68 o 
   7   8   7       22.74       21.29      1.42 o 
   8   8   7       16.36       16.97      2.40 o 
   9   8   7        0.61        1.08      1.43 o 
  10   8   7       35.02       33.33      4.64 o 
  11   8   7       50.14       52.42      2.81 o 
 -11   9   7        1.99        2.16      1.51 o 
 -10   9   7        2.41        6.44      1.87 o 
  -9   9   7       14.07       17.32      2.25 o 
  -8   9   7        1.11        0.62      1.21 o 
  -7   9   7       27.07       22.62      1.70 o 
  -6   9   7       43.16       43.16      2.10 o 
  -5   9   7       60.80       59.85      2.27 o 
  -4   9   7       65.36       63.85      1.91 o 
  -3   9   7       72.01       68.55      1.91 o 
  -2   9   7      584.68      569.33      5.46 o 
  -1   9   7      175.90      168.74      2.33 o 
   0   9   7      190.14      192.76      2.47 o 
   1   9   7      170.15      170.75      2.17 o 
   2   9   7      274.94      262.63      3.14 o 
   3   9   7       50.69       46.95      1.33 o 
   4   9   7      275.43      247.39      3.47 o 
   5   9   7       34.48       31.33      1.46 o 
   6   9   7      199.31      203.33      3.41 o 
   7   9   7       35.01       37.63      1.82 o 
   8   9   7      100.01       98.34      3.37 o 
   9   9   7        3.02        6.18      2.08 o 
  10   9   7       14.15       11.72      1.83 o 
  11   9   7        8.60        6.10      2.14 o 
 -11  10   7       19.37       17.98      2.58 o 
 -10  10   7      103.54      108.88      4.20 o 
  -9  10   7       38.22       41.29      2.81 o 
  -8  10   7       45.63       52.69      3.70 o 
  -7  10   7       83.54       71.31      2.67 o 
  -6  10   7       85.06       88.39      2.81 o 
  -5  10   7       31.75       35.11      1.72 o 
  -4  10   7      169.20      166.00      4.11 o 
  -3  10   7       79.23       73.75      2.01 o 
  -2  10   7      151.47      146.84      2.93 o 
  -1  10   7      504.11      506.91      5.04 o 
   0  10   7      593.78      588.75      5.35 o 
   1  10   7      570.70      560.13      4.53 o 
   2  10   7      382.16      356.72      3.68 o 
   3  10   7      257.52      241.95      3.11 o 
   4  10   7       15.49       17.26      1.04 o 
   5  10   7       47.14       53.31      1.97 o 
   6  10   7        7.15        8.33      1.19 o 
   7  10   7       31.10       34.75      1.83 o 
   8  10   7      118.90      127.01      3.82 o 
   9  10   7       42.20       38.80      2.32 o 
  10  10   7       40.78       41.32      2.51 o 
  11  10   7       35.57       37.02      3.59 o 
 -11  11   7       31.06       29.28      2.44 o 
 -10  11   7        8.05       12.48      2.24 o 
  -9  11   7       39.19       43.07      2.91 o 
  -8  11   7       22.83       27.58      2.38 o 
  -7  11   7       94.80       89.18      3.00 o 
  -6  11   7       20.31       18.53      1.69 o 
  -5  11   7       82.62       88.94      2.47 o 
  -4  11   7       19.23       18.04      1.18 o 
  -3  11   7      447.28      423.38      5.48 o 
  -2  11   7       24.05       23.82      1.29 o 
  -1  11   7      145.54      162.40      2.48 o 
   0  11   7       11.05       13.82      0.85 o 
   1  11   7      349.29      344.90      3.25 o 
   2  11   7        6.21        8.25      0.81 o 
   3  11   7        7.11        7.01      0.78 o 
   4  11   7       35.48       32.00      1.23 o 
   5  11   7      137.39      132.00      2.94 o 
   6  11   7       10.85       11.34      1.35 o 
   7  11   7      187.28      188.31      3.76 o 
   8  11   7       24.77       22.01      1.77 o 
   9  11   7       11.75       12.73      1.96 o 
  10  11   7        3.31        6.42      1.67 o 
 -11  12   7       34.52       33.41      3.59 o 
 -10  12   7        5.10        1.93      1.91 o 
  -9  12   7       38.08       37.43      3.91 o 
  -8  12   7       36.46       36.41      2.66 o 
  -7  12   7       45.32       41.11      2.23 o 
  -6  12   7       27.90       24.47      1.63 o 
  -5  12   7      201.62      175.65      3.86 o 
  -4  12   7      210.87      210.30      3.39 o 
  -3  12   7      124.38      119.72      2.63 o 
  -2  12   7      108.60      114.15      2.52 o 
  -1  12   7      546.54      516.98      5.24 o 
   0  12   7      193.83      202.51      2.83 o 
   1  12   7      149.21      166.45      2.14 o 
   2  12   7      157.37      160.66      2.23 o 
   3  12   7      273.36      252.73      2.96 o 
   4  12   7      146.07      142.99      2.51 o 
   5  12   7       86.68       84.04      2.28 o 
   6  12   7       45.82       39.90      1.85 o 
   7  12   7       41.12       35.38      1.96 o 
   8  12   7       21.04       24.43      1.90 o 
   9  12   7        0.83        1.49      1.39 o 
  10  12   7       27.82       33.06      2.54 o 
 -11  13   7        2.02        1.52      3.10 o 
 -10  13   7        2.06        5.07      1.93 o 
  -9  13   7       13.75       17.49      3.19 o 
  -8  13   7        9.43        8.76      1.91 o 
  -7  13   7       77.32       82.07      3.03 o 
  -6  13   7       60.17       62.16      2.32 o 
  -5  13   7       53.84       54.10      2.10 o 
  -4  13   7       56.65       52.72      1.78 o 
  -3  13   7      280.76      265.51      3.90 o 
  -2  13   7      506.05      494.65      5.75 o 
  -1  13   7      152.45      131.98      2.72 o 
   0  13   7      126.68      143.12      2.48 o 
   1  13   7      108.11       95.32      1.70 o 
   2  13   7      478.71      464.80      4.32 o 
   3  13   7      161.01      144.07      2.21 o 
   4  13   7       21.76       18.76      1.09 o 
   5  13   7      222.79      210.88      3.57 o 
   6  13   7        8.09        7.03      1.19 o 
   7  13   7       43.07       46.97      2.24 o 
   8  13   7       39.08       38.23      2.19 o 
   9  13   7        3.55        4.12      1.56 o 
  10  13   7       49.21       47.91      2.78 o 
 -10  14   7       13.91       15.05      2.42 o 
  -9  14   7       40.97       35.13      4.60 o 
  -8  14   7       31.20       36.13      2.76 o 
  -7  14   7       31.50       36.52      2.67 o 
  -6  14   7        9.51       11.92      1.41 o 
  -5  14   7        3.70        2.72      1.14 o 
  -4  14   7      192.76      179.58      3.89 o 
  -3  14   7       62.83       50.89      1.79 o 
  -2  14   7      340.61      322.29      4.40 o 
  -1  14   7      209.37      204.27      3.66 o 
   0  14   7      829.13      858.25      8.34 o 
   1  14   7      199.03      192.83      3.27 o 
   2  14   7       24.94       25.05      1.06 o 
   3  14   7       51.22       49.41      1.66 o 
   4  14   7      176.65      171.72      2.72 o 
   5  14   7       16.08       19.28      1.40 o 
   6  14   7       27.37       27.36      1.86 o 
   7  14   7       34.77       33.37      2.20 o 
   8  14   7       51.87       55.76      2.55 o 
   9  14   7        4.17        3.42      1.52 o 
  10  14   7      104.81      106.63      5.18 o 
 -10  15   7       16.57       18.60      2.60 o 
  -9  15   7        3.68        8.20      2.15 o 
  -8  15   7       79.15       92.84      5.31 o 
  -7  15   7       21.61       19.85      1.93 o 
  -6  15   7       36.17       38.38      2.06 o 
  -5  15   7       14.88       12.56      1.39 o 
  -4  15   7      135.17      134.04      3.03 o 
  -3  15   7       14.83       21.66      1.75 o 
  -2  15   7        5.59        8.86      1.65 o 
  -1  15   7       56.11       61.23      2.09 o 
   0  15   7       30.00       31.16      1.46 o 
   1  15   7      157.01      149.61      2.53 o 
   2  15   7      221.14      219.43      2.79 o 
   3  15   7       48.96       49.77      1.54 o 
   4  15   7       18.85       17.50      1.22 o 
   5  15   7       53.82       48.92      2.33 o 
   6  15   7       12.97       11.66      1.35 o 
   7  15   7       13.12       15.24      1.68 o 
   8  15   7        3.78        4.58      1.49 o 
   9  15   7       35.93       29.77      2.37 o 
  10  15   7        6.90        9.33      2.28 o 
 -10  16   7       17.29       18.44      2.65 o 
  -9  16   7        3.02        3.31      1.91 o 
  -8  16   7       61.19       66.74      4.73 o 
  -7  16   7       86.87       84.46      3.75 o 
  -6  16   7       23.48       26.31      2.04 o 
  -5  16   7       18.15       23.10      2.74 o 
  -4  16   7       28.69       21.40      1.53 o 
  -3  16   7      186.05      184.45      3.35 o 
  -2  16   7       74.64       79.28      2.17 o 
  -1  16   7      253.80      256.04      7.23 o 
   0  16   7        2.87        2.61      1.01 o 
   1  16   7      166.48      170.92      2.89 o 
   2  16   7       86.71       91.57      2.28 o 
   3  16   7      130.51      136.64      2.72 o 
   4  16   7        5.67        4.32      0.94 o 
   5  16   7        5.05        5.16      1.17 o 
   6  16   7        3.07        2.33      1.22 o 
   7  16   7        6.45        6.52      1.49 o 
   8  16   7       12.45       11.78      1.71 o 
   9  16   7       53.02       56.60      2.98 o 
  10  16   7        3.66        2.61      1.75 o 
 -10  17   7       12.14        7.77      2.28 o 
  -9  17   7       89.00       91.93      4.27 o 
  -8  17   7       13.92       15.84      2.38 o 
  -7  17   7        4.96        8.26      1.71 o 
  -6  17   7        1.14       -0.44      1.30 o 
  -5  17   7       25.13       21.99      2.46 o 
  -4  17   7        7.55        8.21      1.67 o 
  -3  17   7        5.53        9.41      1.20 o 
  -2  17   7      369.68      370.83      6.39 o 
  -1  17   7       80.07       75.62      3.52 o 
   0  17   7       13.14       10.45      1.35 o 
   1  17   7       39.62       41.49      1.63 o 
   2  17   7      450.39      426.34      5.65 o 
   3  17   7        2.70        3.83      0.93 o 
   4  17   7       10.21       11.46      1.50 o 
   5  17   7       28.36       32.74      3.53 o 
   6  17   7       64.58       70.66      2.69 o 
   7  17   7       14.51       13.77      1.73 o 
   8  17   7       44.92       42.45      2.85 o 
   9  17   7       15.44       14.87      1.98 o 
 -10  18   7       12.69       14.08      2.85 o 
  -9  18   7       36.85       34.69      3.10 o 
  -8  18   7       42.73       48.81      4.33 o 
  -7  18   7       60.93       56.57      2.91 o 
  -6  18   7       16.12       17.91      1.96 o 
  -5  18   7       13.82       13.62      1.54 o 
  -4  18   7       27.94       28.42      1.79 o 
  -3  18   7       96.30      111.66      2.93 o 
  -2  18   7      187.03      173.99      3.96 o 
  -1  18   7      291.18      294.62      5.85 o 
   0  18   7      179.75      174.81      3.26 o 
   1  18   7       49.33       61.89      2.19 o 
   2  18   7        2.99        4.48      1.12 o 
   3  18   7       33.29       35.76      1.58 o 
   4  18   7       18.30       20.15      1.47 o 
   5  18   7       54.82       52.67      2.94 o 
   6  18   7       32.17       29.46      2.03 o 
   7  18   7       15.92       14.22      2.35 o 
   8  18   7        2.28        1.65      1.58 o 
   9  18   7       61.96       61.97      2.95 o 
  -9  19   7       21.42       26.42      5.37 o 
  -8  19   7       20.85       28.65      4.13 o 
  -7  19   7        8.73        9.78      1.85 o 
  -6  19   7       12.09        7.83      2.15 o 
  -5  19   7        1.87        1.79      1.49 o 
  -4  19   7        2.47        4.12      1.52 o 
  -3  19   7       49.80       45.76      2.08 o 
  -2  19   7       42.26       44.79      2.26 o 
  -1  19   7       10.22       15.05      1.81 o 
   0  19   7       22.25       22.93      1.43 o 
   1  19   7       76.63       75.48      3.17 o 
   2  19   7       71.18       71.45      2.91 o 
   3  19   7       92.02       85.48      2.68 o 
   4  19   7       23.11       26.55      1.72 o 
   5  19   7        0.32        1.06      1.26 o 
   6  19   7       57.16       55.20      2.55 o 
   7  19   7       35.72       33.62      2.27 o 
   8  19   7       13.75       16.78      2.01 o 
   9  19   7       10.49       12.13      1.92 o 
  -9  20   7       77.68       83.42      4.37 o 
  -8  20   7       55.01       68.42      3.37 o 
  -7  20   7       40.05       38.71      2.64 o 
  -6  20   7       12.71       12.19      2.15 o 
  -5  20   7       58.58       69.64      3.45 o 
  -4  20   7       30.51       32.06      2.31 o 
  -3  20   7        6.34        6.04      3.09 o 
  -2  20   7       36.66       32.78      3.09 o 
  -1  20   7      103.79      110.22      3.60 o 
   0  20   7       54.25       56.08      3.14 o 
   1  20   7       59.40       46.00      3.71 o 
   2  20   7       81.24       77.35      4.61 o 
   3  20   7        5.43        3.53      1.40 o 
   4  20   7       12.75       10.08      1.41 o 
   5  20   7       45.16       50.70      2.42 o 
   6  20   7       14.53       15.24      1.81 o 
   7  20   7       35.15       36.01      2.39 o 
   8  20   7        4.29        5.08      1.70 o 
   9  20   7       12.26       13.21      2.67 o 
  -9  21   7       41.06       40.23      3.43 o 
  -8  21   7       16.47       21.22      2.41 o 
  -7  21   7       51.63       53.89      3.04 o 
  -6  21   7       22.27       29.09      3.38 o 
  -5  21   7        4.01        4.85      1.88 o 
  -4  21   7       65.51       62.08      2.99 o 
  -3  21   7        6.06        3.74      1.84 o 
  -2  21   7       87.16       87.44      5.71 o 
  -1  21   7        1.88        3.99      2.40 o 
   0  21   7        2.20        1.32      1.18 o 
   1  21   7        2.70        4.68      2.08 o 
   2  21   7       37.95       38.43      3.76 o 
   3  21   7       11.47       13.94      1.92 o 
   4  21   7       22.93       26.78      2.00 o 
   5  21   7       51.46       52.71      2.79 o 
   6  21   7       83.87       85.00      3.52 o 
   7  21   7       27.70       25.02      2.45 o 
   8  21   7       69.50       68.59      3.49 o 
  -8  22   7       25.09       23.60      4.40 o 
  -7  22   7       28.32       28.20      2.87 o 
  -6  22   7        3.90        0.25      1.85 o 
  -5  22   7       79.81       73.41      4.66 o 
  -4  22   7       27.93       28.71      3.26 o 
  -3  22   7       19.16       11.02      2.22 o 
  -2  22   7       31.98       29.05      3.11 o 
  -1  22   7       11.19        7.50      3.33 o 
   0  22   7        2.39        0.55      1.97 o 
   1  22   7       14.42        9.31      2.67 o 
   2  22   7       83.11       76.79      4.81 o 
   3  22   7       25.46       28.07      2.83 o 
   4  22   7       58.76       62.28      3.44 o 
   5  22   7       52.28       59.35      2.99 o 
   6  22   7       17.06       19.13      2.82 o 
   7  22   7       28.94       31.90      2.70 o 
   8  22   7        1.31        3.18      1.95 o 
  -8  23   7        9.41       14.07      2.63 o 
  -7  23   7        3.24        7.33      2.26 o 
  -6  23   7       63.29       58.68      3.55 o 
  -5  23   7        9.36        9.59      3.73 o 
  -4  23   7      108.20      123.30     18.59 o 
  -3  23   7        2.06        3.89      2.22 o 
  -2  23   7       33.64       30.93      6.02 o 
  -1  23   7        7.62        8.58      3.72 o 
   0  23   7       18.37       18.88      2.95 o 
   1  23   7       16.58       18.40      3.10 o 
   2  23   7       53.69       43.79      4.18 o 
   3  23   7       16.65       24.19      4.94 o 
   4  23   7        5.70        6.50      2.17 o 
   5  23   7       34.70       38.14      2.65 o 
   6  23   7       18.00       20.59      2.37 o 
   7  23   7       19.74       20.57      2.45 o 
   8  23   7        4.15        2.84      2.28 o 
  -8  24   7       14.63       14.53      2.63 o 
  -7  24   7       62.02       70.32      4.00 o 
  -6  24   7       44.39       46.69      3.37 o 
  -5  24   7       24.97       25.72      4.02 o 
  -4  24   7       55.71       70.76      4.57 o 
  -3  24   7       11.90       11.07      2.69 o 
  -2  24   7       12.06       11.06      4.23 o 
  -1  24   7       19.00       17.74      4.40 o 
   0  24   7       33.84       37.61     10.49 o 
   1  24   7        9.35        5.13      4.78 o 
   2  24   7       17.13       22.41      3.50 o 
   3  24   7       11.54        9.65      3.04 o 
   4  24   7       13.76       11.92      2.82 o 
   5  24   7       42.98       42.42      5.70 o 
   6  24   7       23.49       22.21      2.93 o 
   7  24   7        5.81        7.76      2.05 o 
  -7  25   7        8.26        8.80      2.44 o 
  -6  25   7       13.75       19.46      2.99 o 
  -5  25   7        0.87        1.32      5.99 o 
  -4  25   7        4.56        4.50      2.57 o 
  -3  25   7       13.05       13.20      4.57 o 
  -2  25   7       31.76       34.58      5.39 o 
  -1  25   7       14.15       14.89      4.20 o 
   0  25   7        6.76        7.62      2.79 o 
   1  25   7       77.18       86.55      5.29 o 
   2  25   7        8.79       11.75      3.19 o 
   3  25   7       15.92       18.10      3.51 o 
   4  25   7        3.48        3.60      2.14 o 
   5  25   7       15.34       13.83      6.98 o 
   6  25   7       28.86       28.32      2.98 o 
   7  25   7       78.74       74.45      4.88 o 
  -7  26   7       12.80       14.65      2.69 o 
  -6  26   7       20.16       17.05      3.32 o 
  -5  26   7       11.50        8.72      2.88 o 
  -4  26   7        5.32        4.09      2.64 o 
  -3  26   7        1.18        4.23      3.75 o 
  -2  26   7       37.78       33.46      5.42 o 
  -1  26   7       66.55       64.63      6.77 o 
   0  26   7       27.61       19.92      4.74 o 
   1  26   7       62.47       57.80      4.78 o 
   2  26   7       43.39       41.00      4.34 o 
   3  26   7       49.31       52.70      9.18 o 
   4  26   7       18.92       20.86      3.84 o 
   5  26   7        2.78        3.93      2.97 o 
   6  26   7       10.98       12.23      2.93 o 
  -6  27   7       19.59       22.10      3.62 o 
  -5  27   7        5.02        8.52      2.88 o 
  -4  27   7       16.36       14.19      4.46 o 
  -3  27   7       54.81       55.23      6.40 o 
  -2  27   7       43.96       50.95      6.32 o 
  -1  27   7        4.13        7.84      4.06 o 
   0  27   7       19.29       21.50      3.59 o 
   1  27   7       18.92       22.33      3.60 o 
   2  27   7       26.90       24.34      3.78 o 
   3  27   7       18.40       15.19      3.53 o 
   4  27   7       12.06       11.42      3.51 o 
   5  27   7       16.97       19.79      3.10 o 
   6  27   7        4.84        5.35      2.54 o 
  -5  28   7       23.75       21.30      5.13 o 
  -4  28   7       10.81       10.44      4.17 o 
  -3  28   7       13.54        9.96      4.49 o 
  -2  28   7        8.61       11.90      4.63 o 
  -1  28   7       25.35       27.22      5.44 o 
   0  28   7        1.86        4.09      2.64 o 
   1  28   7       34.13       36.55      4.81 o 
   2  28   7       10.77        9.93      3.38 o 
   3  28   7        3.97       10.48      3.34 o 
   4  28   7       38.17       34.80      6.67 o 
   5  28   7       17.80       18.66      4.08 o 
  -5  29   7        7.18        5.84      4.17 o 
  -4  29   7       14.52       16.70      4.99 o 
  -3  29   7       45.95       43.64      6.26 o 
  -2  29   7       21.41       10.86      4.68 o 
  -1  29   7       20.92       19.10      5.11 o 
   0  29   7       22.60       29.87      4.09 o 
   1  29   7       14.85       13.14      3.47 o 
   2  29   7       10.48        8.87      4.16 o 
   3  29   7       38.68       28.86      6.60 o 
   4  29   7       50.36       54.45      5.45 o 
  -4  30   7        1.52        6.04      4.37 o 
  -3  30   7       17.33       18.34      5.11 o 
  -2  30   7        4.59       -1.07      3.72 o 
  -1  30   7       37.51       35.49      6.01 o 
   0  30   7       25.07       28.27      6.60 o 
   1  30   7       19.04       22.65      5.84 o 
   2  30   7        0.51        1.92      2.90 o 
   3  30   7        4.40        3.69      3.04 o 
  -2  31   7       18.23       25.30      5.59 o 
  -1  31   7        6.37       -1.16      3.75 o 
   0  31   7        8.73       14.08      5.28 o 
   1  31   7       21.19       16.12      3.74 o 
   2  31   7        8.41        6.81      3.22 o 
 -11   0   8       13.97        9.73      2.99 o 
 -10   0   8       19.53       16.30      3.07 o 
  -9   0   8      129.25      142.85      6.57 o 
  -8   0   8      186.82      198.15      5.74 o 
  -7   0   8        0.38       -0.89      1.39 o 
  -6   0   8       11.02        9.64      2.05 o 
  -5   0   8      673.21      725.83     12.38 o 
  -4   0   8      263.21      236.69      6.02 o 
  -3   0   8      130.11      145.28      4.29 o 
  -2   0   8      441.93      432.27      8.19 o 
  -1   0   8      407.53      416.39      6.85 o 
   0   0   8      203.76      192.64      2.79 o 
   1   0   8       27.93       41.10      2.06 o 
   2   0   8       28.81       26.13      1.40 o 
   3   0   8       19.29       20.53      1.19 o 
   4   0   8      151.99      135.73      2.83 o 
   5   0   8      496.96      479.13     10.88 o 
   6   0   8      143.19      139.71      4.49 o 
   7   0   8       61.74       61.20      3.17 o 
   8   0   8      353.81      336.22      7.48 o 
   9   0   8       15.78       11.32      2.72 o 
  10   0   8        0.04       -1.36      2.22 o 
  11   0   8        0.04       -2.00      2.23 o 
 -11   1   8       11.01       17.57      2.33 o 
 -10   1   8       19.16       19.49      3.34 o 
  -9   1   8       76.02       72.70      3.50 o 
  -8   1   8       53.63       51.95      4.59 o 
  -7   1   8       34.16       32.15      1.89 o 
  -6   1   8       13.11       17.01      1.39 o 
  -5   1   8      174.75      162.22      4.25 o 
  -4   1   8       37.54       42.65      2.15 o 
  -3   1   8      138.93      139.23      2.93 o 
  -2   1   8       85.39       92.17      2.34 o 
  -1   1   8       81.29       92.38      2.02 o 
   0   1   8      796.20      847.44      5.56 o 
   1   1   8      497.67      489.99      4.51 o 
   2   1   8      153.60      139.95      2.02 o 
   3   1   8      192.44      210.57      2.57 o 
   4   1   8      144.04      132.87      1.91 o 
   5   1   8      152.43      132.30      2.92 o 
   6   1   8       59.74       58.80      2.22 o 
   7   1   8      207.62      200.78      5.04 o 
   8   1   8       46.71       48.48      2.20 o 
   9   1   8        3.20        4.13      1.29 o 
  10   1   8       27.44       26.65      2.17 o 
  11   1   8       36.52       31.29      3.07 o 
 -11   2   8       94.76      100.38      6.95 o 
 -10   2   8       35.63       36.79      2.75 o 
  -9   2   8       29.53       27.79      2.42 o 
  -8   2   8        7.75        6.89      2.04 o 
  -7   2   8      127.94      120.80      3.46 o 
  -6   2   8      122.12      128.55      3.04 o 
  -5   2   8      387.16      374.69      7.23 o 
  -4   2   8       77.50       72.94      2.35 o 
  -3   2   8      189.19      191.76      3.48 o 
  -2   2   8       89.19       90.99      2.50 o 
  -1   2   8      460.92      464.51      4.39 o 
   0   2   8      551.01      576.11      4.85 o 
   1   2   8       65.59       74.19      1.48 o 
   2   2   8      401.70      386.25      3.62 o 
   3   2   8       55.28       57.71      1.36 o 
   4   2   8      171.29      169.28      2.18 o 
   5   2   8       54.24       49.10      1.73 o 
   6   2   8      115.76      117.89      2.77 o 
   7   2   8       17.02       17.84      1.64 o 
   8   2   8       27.55       29.54      1.91 o 
   9   2   8       60.75       63.66      2.53 o 
  10   2   8        7.45        7.60      3.42 o 
  11   2   8       65.69       69.22      3.10 o 
 -11   3   8        5.82        3.98      1.91 o 
 -10   3   8       47.71       46.93      2.94 o 
  -9   3   8        9.10        8.79      1.62 o 
  -8   3   8      105.76      107.58      2.91 o 
  -7   3   8        5.48        4.67      1.32 o 
  -6   3   8       16.29       18.04      1.42 o 
  -5   3   8       95.41       92.58      2.53 o 
  -4   3   8       81.56       95.06      4.56 o 
  -3   3   8       23.70       25.58      1.43 o 
  -2   3   8        3.13        4.11      0.94 o 
  -1   3   8      191.22      204.77      2.63 o 
   0   3   8       23.49       23.42      0.97 o 
   1   3   8      679.11      663.14      4.86 o 
   2   3   8       25.24       24.13      0.94 o 
   3   3   8       91.46      107.40      1.96 o 
   4   3   8       46.87       38.82      1.55 o 
   5   3   8       24.91       22.42      1.45 o 
   6   3   8        9.75        8.31      1.06 o 
   7   3   8       15.30       16.50      1.54 o 
   8   3   8       37.48       44.23      2.14 o 
   9   3   8       13.41       14.28      1.64 o 
  10   3   8       22.43       23.90      2.10 o 
  11   3   8       31.31       33.77      2.47 o 
 -11   4   8       16.00       18.82      2.39 o 
 -10   4   8        5.75        6.67      1.65 o 
  -9   4   8       13.96       12.01      1.76 o 
  -8   4   8      137.46      133.66      3.22 o 
  -7   4   8      164.26      158.15      4.50 o 
  -6   4   8       30.81       34.31      2.02 o 
  -5   4   8      185.22      195.73      3.71 o 
  -4   4   8       28.64       26.30      1.46 o 
  -3   4   8      272.14      242.19      4.05 o 
  -2   4   8      158.68      142.67      2.61 o 
  -1   4   8        3.30        3.63      0.65 o 
   0   4   8       44.75       45.99      1.50 o 
   1   4   8       36.28       34.71      0.96 o 
   2   4   8       25.07       22.39      1.10 o 
   3   4   8       40.63       37.86      1.62 o 
   4   4   8       93.59       81.49      1.89 o 
   5   4   8      158.17      140.06      2.56 o 
   6   4   8       77.96       81.34      2.19 o 
   7   4   8       20.82       17.75      1.37 o 
   8   4   8      203.09      202.87      4.03 o 
   9   4   8       14.91       15.13      1.71 o 
  10   4   8       11.16        8.80      2.18 o 
  11   4   8        6.97        6.37      2.21 o 
 -11   5   8       27.98       28.45      4.41 o 
 -10   5   8       10.68        9.91      1.79 o 
  -9   5   8       18.53       19.15      1.98 o 
  -8   5   8      148.82      164.44      5.14 o 
  -7   5   8       24.30       21.97      2.44 o 
  -6   5   8       92.66       95.08      3.68 o 
  -5   5   8       33.99       26.79      2.04 o 
  -4   5   8      209.14      203.38      3.48 o 
  -3   5   8        5.17       10.79      1.13 o 
  -2   5   8      107.58      116.94      2.13 o 
  -1   5   8       10.81       13.11      0.85 o 
   0   5   8      488.07      548.94      6.41 o 
   1   5   8       77.57       77.86      1.33 o 
   2   5   8      113.65      116.13      1.91 o 
   3   5   8      146.62      142.85      2.19 o 
   4   5   8      330.73      327.70      3.69 o 
   5   5   8      234.44      216.83      3.28 o 
   6   5   8        9.32        6.91      1.00 o 
   7   5   8      157.09      160.92      3.16 o 
   8   5   8      129.12      129.10      4.36 o 
   9   5   8        0.43        0.79      1.33 o 
  10   5   8       17.69       20.52      2.04 o 
  11   5   8       30.09       29.30      3.32 o 
 -11   6   8      151.30      157.01      4.59 o 
 -10   6   8        1.14       -0.92      1.43 o 
  -9   6   8       20.55       16.07      1.90 o 
  -8   6   8      110.82      114.40      3.10 o 
  -7   6   8      143.82      130.76      3.23 o 
  -6   6   8       19.34       23.15      2.56 o 
  -5   6   8       95.76       93.17      2.82 o 
  -4   6   8      125.53      120.04      2.65 o 
  -3   6   8       66.38       74.12      2.17 o 
  -2   6   8       59.11       71.11      1.62 o 
  -1   6   8      248.79      249.29      3.29 o 
   0   6   8       19.14       17.41      1.55 o 
   1   6   8       57.43       57.30      1.21 o 
   2   6   8      474.92      436.43      4.43 o 
   3   6   8        5.69        9.21      0.81 o 
   4   6   8       12.62       14.69      0.96 o 
   5   6   8        6.90        6.38      0.95 o 
   6   6   8       82.98       82.22      2.31 o 
   7   6   8       49.98       41.77      1.82 o 
   8   6   8      170.66      176.53      4.09 o 
   9   6   8       23.94       24.07      2.01 o 
  10   6   8       29.72       27.22      2.43 o 
  11   6   8       62.95       65.80      4.40 o 
 -11   7   8       12.66       11.66      2.04 o 
 -10   7   8       62.72       52.60      4.31 o 
  -9   7   8       15.63       10.34      1.75 o 
  -8   7   8       20.22       19.21      1.92 o 
  -7   7   8       16.22       18.66      1.57 o 
  -6   7   8       27.91       25.01      1.88 o 
  -5   7   8      203.30      185.64      4.31 o 
  -4   7   8      129.22      106.01      2.92 o 
  -3   7   8      258.41      255.68      3.24 o 
  -2   7   8      841.01      767.15      6.96 o 
  -1   7   8      153.45      152.06      2.36 o 
   0   7   8       19.68       20.17      1.21 o 
   1   7   8      189.66      188.43      2.18 o 
   2   7   8      328.89      307.28      3.55 o 
   3   7   8       35.97       44.00      1.31 o 
   4   7   8      275.18      255.19      3.18 o 
   5   7   8      268.37      246.48      3.52 o 
   6   7   8       62.01       59.02      1.90 o 
   7   7   8       39.75       39.51      1.89 o 
   8   7   8       51.42       51.67      3.73 o 
   9   7   8        4.53        3.85      1.48 o 
  10   7   8       10.04        8.87      1.72 o 
  11   7   8       17.92       19.15      4.44 o 
 -11   8   8       45.09       39.90      2.68 o 
 -10   8   8        6.97        6.58      1.72 o 
  -9   8   8        7.35        7.48      1.65 o 
  -8   8   8       42.64       40.31      3.62 o 
  -7   8   8       51.19       49.93      2.23 o 
  -6   8   8       13.21       10.99      1.54 o 
  -5   8   8       14.48       12.34      1.53 o 
  -4   8   8      102.05       97.32      5.52 o 
  -3   8   8        1.39        0.30      0.66 o 
  -2   8   8       37.28       40.14      1.34 o 
  -1   8   8      803.40      800.97      7.22 o 
   0   8   8       23.16       21.10      1.25 o 
   1   8   8      428.07      427.12      4.54 o 
   2   8   8      198.98      178.30      2.81 o 
   3   8   8       62.98       61.10      2.14 o 
   4   8   8      191.10      173.34      2.73 o 
   5   8   8       64.84       60.60      1.86 o 
   6   8   8       28.89       27.45      1.46 o 
   7   8   8       15.12       10.25      1.30 o 
   8   8   8      175.82      178.50      4.34 o 
   9   8   8       18.18       21.18      2.05 o 
  10   8   8        2.52        3.52      1.72 o 
 -11   9   8        8.52        7.78      2.22 o 
 -10   9   8       23.03       24.40      2.31 o 
  -9   9   8       33.46       32.38      2.41 o 
  -8   9   8       99.77       97.20      3.48 o 
  -7   9   8      111.76      109.03      3.65 o 
  -6   9   8       30.00       28.38      2.11 o 
  -5   9   8       41.01       39.81      2.26 o 
  -4   9   8      182.09      168.42      2.97 o 
  -3   9   8       22.69       22.76      1.20 o 
  -2   9   8      315.79      291.78      3.57 o 
  -1   9   8       99.44      106.13      2.03 o 
   0   9   8      208.77      201.32      3.41 o 
   1   9   8      194.66      186.52      2.40 o 
   2   9   8       98.63       89.20      1.86 o 
   3   9   8      301.77      301.54      3.66 o 
   4   9   8      266.69      245.00      3.33 o 
   5   9   8       91.82       81.70      2.21 o 
   6   9   8      108.54      106.58      2.82 o 
   7   9   8       20.87       19.98      1.80 o 
   8   9   8       10.69       10.29      2.38 o 
   9   9   8       19.93       21.77      2.18 o 
  10   9   8       13.37       14.12      1.93 o 
 -11  10   8       58.02       51.70      3.14 o 
 -10  10   8       34.07       29.52      2.45 o 
  -9  10   8        1.15        0.43      1.44 o 
  -8  10   8       19.84       33.17      4.91 o 
  -7  10   8      109.56      115.96      3.83 o 
  -6  10   8       88.33       81.43      3.68 o 
  -5  10   8       18.42       16.46      4.22 o 
  -4  10   8      154.18      146.30      2.74 o 
  -3  10   8       61.67       58.72      1.77 o 
  -2  10   8       29.11       29.56      1.60 o 
  -1  10   8      141.14      138.23      2.35 o 
   0  10   8      382.56      369.82      5.05 o 
   1  10   8      341.57      325.41      3.40 o 
   2  10   8      118.20      116.32      2.15 o 
   3  10   8       11.75       12.36      0.98 o 
   4  10   8      152.21      145.08      2.56 o 
   5  10   8       37.54       32.40      1.60 o 
   6  10   8       10.52        8.86      1.32 o 
   7  10   8       36.98       33.60      2.15 o 
   8  10   8        8.73        8.70      1.73 o 
   9  10   8       35.95       32.56      2.53 o 
  10  10   8       31.56       31.70      2.40 o 
 -11  11   8       24.75       20.86      2.64 o 
 -10  11   8       31.01       32.81      2.56 o 
  -9  11   8       28.52       29.44      4.33 o 
  -8  11   8       29.34       29.43      2.91 o 
  -7  11   8        9.18       10.77      3.21 o 
  -6  11   8       13.04       14.14      1.80 o 
  -5  11   8       64.62       57.30      2.73 o 
  -4  11   8       94.67       91.19      2.44 o 
  -3  11   8      149.52      128.05      2.54 o 
  -2  11   8      389.54      370.10      5.44 o 
  -1  11   8       66.55       73.59      2.10 o 
   0  11   8       29.36       31.04      1.34 o 
   1  11   8       48.92       52.95      1.53 o 
   2  11   8      457.01      403.80      4.19 o 
   3  11   8       21.54       16.04      1.22 o 
   4  11   8       49.43       45.28      1.57 o 
   5  11   8      104.21       96.44      2.67 o 
   6  11   8       19.80       18.09      1.55 o 
   7  11   8       16.14       13.51      1.68 o 
   8  11   8       83.25       83.05      5.31 o 
   9  11   8        7.98       11.59      1.82 o 
  10  11   8       12.36       14.70      2.95 o 
 -10  12   8       11.28        6.22      3.53 o 
  -9  12   8        4.55        5.48      2.24 o 
  -8  12   8       76.43       77.50      6.04 o 
  -7  12   8       25.85       21.18      2.56 o 
  -6  12   8       26.38       21.26      2.37 o 
  -5  12   8       49.31       49.28      3.29 o 
  -4  12   8      206.38      208.89      3.72 o 
  -3  12   8       37.67       36.22      1.52 o 
  -2  12   8       18.85       18.64      1.19 o 
  -1  12   8      356.89      349.74      5.36 o 
   0  12   8      142.03      131.66      2.66 o 
   1  12   8      124.48      129.17      2.32 o 
   2  12   8       39.08       35.41      1.22 o 
   3  12   8       14.90       13.20      0.92 o 
   4  12   8       40.15       36.85      1.48 o 
   5  12   8       21.47       24.67      1.66 o 
   6  12   8       23.70       21.67      1.68 o 
   7  12   8        6.86        6.82      1.41 o 
   8  12   8       41.66       40.94      2.52 o 
   9  12   8       21.46       24.01      2.55 o 
  10  12   8       64.28       67.56      3.16 o 
 -10  13   8       69.54       70.84      3.84 o 
  -9  13   8        7.48        5.73      2.26 o 
  -8  13   8       64.04       60.83      3.90 o 
  -7  13   8       22.53       17.04      4.91 o 
  -6  13   8       11.04        8.87      1.77 o 
  -5  13   8       63.83       59.58      2.52 o 
  -4  13   8       49.56       46.65      1.91 o 
  -3  13   8       68.83       74.95      2.25 o 
  -2  13   8       74.13       83.31      2.15 o 
  -1  13   8       16.16       13.05      2.38 o 
   0  13   8      242.02      240.59      3.76 o 
   1  13   8      167.79      164.15      2.67 o 
   2  13   8       54.57       54.89      1.46 o 
   3  13   8        6.90        4.41      0.78 o 
   4  13   8      138.53      135.15      2.60 o 
   5  13   8       24.35       24.52      1.56 o 
   6  13   8      176.32      172.46      3.48 o 
   7  13   8       63.70       64.13      2.61 o 
   8  13   8        5.59        7.27      1.55 o 
   9  13   8       11.28       15.38      2.02 o 
  10  13   8       49.68       48.71      3.05 o 
 -10  14   8      120.04      117.92      5.44 o 
  -9  14   8        9.95       10.46      2.53 o 
  -8  14   8        7.80       11.12      2.43 o 
  -7  14   8       33.09       32.79      3.05 o 
  -6  14   8       57.34       60.82      3.16 o 
  -5  14   8       37.29       34.41      2.10 o 
  -4  14   8       21.43       21.61      1.52 o 
  -3  14   8       97.37      105.69      2.53 o 
  -2  14   8      253.11      256.55      3.65 o 
  -1  14   8      285.50      287.99      6.52 o 
   0  14   8      304.23      308.48      4.44 o 
   1  14   8      152.43      153.36      2.61 o 
   2  14   8       36.82       38.03      1.29 o 
   3  14   8      137.04      145.64      3.19 o 
   4  14   8       17.03       18.62      1.39 o 
   5  14   8       49.51       48.25      2.00 o 
   6  14   8       19.57       20.35      1.78 o 
   7  14   8       11.32       11.60      1.77 o 
   8  14   8       24.65       21.17      1.97 o 
   9  14   8      136.98      149.14      5.06 o 
  10  14   8        8.04        7.23      1.93 o 
 -10  15   8       24.29       34.47      3.54 o 
  -9  15   8        8.70        5.12      2.31 o 
  -8  15   8       20.50       17.86      3.61 o 
  -7  15   8       35.60       35.50      5.13 o 
  -6  15   8       35.97       32.56      2.46 o 
  -5  15   8       40.55       37.00      2.27 o 
  -4  15   8       18.11       19.84      1.49 o 
  -3  15   8      105.38      102.35      2.56 o 
  -2  15   8       41.84       40.07      2.05 o 
  -1  15   8       48.23       48.20      2.40 o 
   0  15   8      267.61      279.61      4.62 o 
   1  15   8       57.31       52.02      1.70 o 
   2  15   8      279.83      266.52      4.23 o 
   3  15   8       86.64       82.13      2.09 o 
   4  15   8       64.26       67.73      2.00 o 
   5  15   8       62.87       63.50      2.26 o 
   6  15   8       78.03       78.14      2.78 o 
   7  15   8       22.71       24.22      2.49 o 
   8  15   8       37.22       47.17      2.99 o 
   9  15   8       16.15       18.75      2.20 o 
 -10  16   8        1.62        3.67      2.45 o 
  -9  16   8       62.14       71.85      4.53 o 
  -8  16   8       32.18       33.96      3.40 o 
  -7  16   8       18.14       16.50      2.79 o 
  -6  16   8       23.30       20.13      2.88 o 
  -5  16   8       32.95       37.25      1.96 o 
  -4  16   8       37.52       42.29      2.00 o 
  -3  16   8       44.06       40.12      1.89 o 
  -2  16   8       40.81       49.70      4.39 o 
  -1  16   8       55.26       58.50      3.46 o 
   0  16   8       23.89       32.73      1.80 o 
   1  16   8      140.03      140.52      2.68 o 
   2  16   8        7.63        5.80      1.28 o 
   3  16   8       64.47       71.18      2.10 o 
   4  16   8       60.31       58.28      2.19 o 
   5  16   8        8.73       10.69      1.40 o 
   6  16   8       31.22       36.71      2.18 o 
   7  16   8        2.25        3.67      1.47 o 
   8  16   8       51.26       53.68      2.71 o 
   9  16   8        3.77        4.68      1.77 o 
  -9  17   8       38.97       40.34      3.79 o 
  -8  17   8       10.50        8.29      3.20 o 
  -7  17   8       24.00       26.57      3.17 o 
  -6  17   8       29.74       33.19      2.66 o 
  -5  17   8        4.00        4.92      1.54 o 
  -4  17   8        9.41        9.40      1.38 o 
  -3  17   8       18.87       14.82      1.48 o 
  -2  17   8       21.16       25.64      1.88 o 
  -1  17   8       89.10       95.26      4.08 o 
   0  17   8       31.21       35.71      1.79 o 
   1  17   8      103.66       94.38      2.95 o 
   2  17   8       22.57       22.42      1.76 o 
   3  17   8        0.38        0.05      0.98 o 
   4  17   8        1.66        1.34      1.09 o 
   5  17   8        0.43       -0.40      1.12 o 
   6  17   8      111.67      117.38      4.27 o 
   7  17   8       16.02       15.95      1.88 o 
   8  17   8       27.67       27.96      2.23 o 
   9  17   8        8.29        9.71      1.97 o 
  -9  18   8       41.10       47.88      4.04 o 
  -8  18   8       23.04       15.98      2.91 o 
  -7  18   8        1.10        3.33      2.23 o 
  -6  18   8      134.93      148.87      4.81 o 
  -5  18   8       38.05       34.72      3.40 o 
  -4  18   8       22.64       29.55      2.68 o 
  -3  18   8       37.45       47.51      2.97 o 
  -2  18   8       13.83        8.51      2.28 o 
  -1  18   8      257.69      255.26      5.53 o 
   0  18   8       12.34       15.27      1.47 o 
   1  18   8      308.02      328.43      6.75 o 
   2  18   8       21.79       20.83      2.44 o 
   3  18   8       13.47       13.11      1.72 o 
   4  18   8       23.87       20.33      1.62 o 
   5  18   8        1.40        1.32      1.28 o 
   6  18   8       50.69       55.81      2.58 o 
   7  18   8       45.00       43.18      2.54 o 
   8  18   8       30.70       33.65      2.41 o 
   9  18   8       66.37       76.35      3.31 o 
  -9  19   8        2.76        2.60      2.39 o 
  -8  19   8       23.64       19.97      3.19 o 
  -7  19   8       10.40       15.10      2.31 o 
  -6  19   8       84.40       89.17      5.31 o 
  -5  19   8       63.67       59.92      3.30 o 
  -4  19   8       37.32       36.74      2.42 o 
  -3  19   8        3.12        4.00      1.72 o 
  -2  19   8        7.32        8.33      2.51 o 
  -1  19   8       33.07       45.91      3.42 o 
   0  19   8      214.28      226.03      4.27 o 
   1  19   8       16.03       20.45      5.53 o 
   2  19   8        1.06        0.18      1.99 o 
   3  19   8       55.03       50.12      4.61 o 
   4  19   8       62.27       61.41      2.34 o 
   5  19   8       55.36       56.24      2.53 o 
   6  19   8       40.18       40.64      2.49 o 
   7  19   8      204.35      218.71      4.79 o 
   8  19   8       38.71       38.98      2.85 o 
  -9  20   8       17.07       20.95      3.32 o 
  -8  20   8       22.92       21.69      4.98 o 
  -7  20   8       87.74       89.65      4.21 o 
  -6  20   8       22.40       20.00      2.55 o 
  -5  20   8      122.26      136.02      4.65 o 
  -4  20   8        8.42       12.52      1.92 o 
  -3  20   8       81.25       78.68      3.78 o 
  -2  20   8       26.86       24.77      3.60 o 
  -1  20   8       86.04       86.43      7.56 o 
   0  20   8       13.48       18.29      2.32 o 
   1  20   8       42.08       49.56      3.94 o 
   2  20   8       57.80       57.37      8.28 o 
   3  20   8       16.71       12.31      2.11 o 
   4  20   8        6.61        5.94      1.86 o 
   5  20   8        9.03        8.37      2.04 o 
   6  20   8       18.28       19.51      2.00 o 
   7  20   8       18.91       19.68      2.07 o 
   8  20   8       14.42       16.97      2.03 o 
  -8  21   8       25.63       26.20      3.53 o 
  -7  21   8       11.51       13.99      2.39 o 
  -6  21   8       37.18       49.73      3.31 o 
  -5  21   8       17.29       14.92      2.32 o 
  -4  21   8        9.59       11.68      2.76 o 
  -3  21   8       17.03       18.74      2.73 o 
  -2  21   8       37.07       44.90      4.44 o 
  -1  21   8       57.87       68.48      4.24 o 
   0  21   8        6.15        2.62      3.02 o 
   1  21   8      111.61      110.79      5.49 o 
   2  21   8       23.40       29.44      3.66 o 
   3  21   8       25.71       30.30      3.71 o 
   4  21   8        0.76        1.56      1.67 o 
   5  21   8       12.13       11.64      1.76 o 
   6  21   8       12.00       12.45      1.82 o 
   7  21   8       21.78       18.56      2.06 o 
   8  21   8       35.69       36.96      2.95 o 
  -8  22   8       16.77       24.95      8.53 o 
  -7  22   8       25.38       32.69      3.94 o 
  -6  22   8        5.55       12.22      2.37 o 
  -5  22   8       13.63       11.86      2.23 o 
  -4  22   8        6.24        9.63      2.67 o 
  -3  22   8        7.51        6.00      2.42 o 
  -2  22   8       12.92       20.78      7.22 o 
  -1  22   8       17.30        9.76      3.81 o 
   0  22   8       80.74       88.38      7.11 o 
   1  22   8       57.71       56.18      7.74 o 
   2  22   8       22.66       21.68      3.70 o 
   3  22   8       24.77       17.40      3.42 o 
   4  22   8        4.66        1.97      1.86 o 
   5  22   8       10.31       10.10      2.29 o 
   6  22   8       16.57       15.57      2.20 o 
   7  22   8        9.74       11.70      2.20 o 
  -7  23   8       32.70       37.34      4.39 o 
  -6  23   8       19.64       21.61      3.53 o 
  -5  23   8       13.31        8.73      4.99 o 
  -4  23   8        7.86        6.80      2.53 o 
  -3  23   8       39.45       44.36      6.97 o 
  -2  23   8       48.16       46.65      7.01 o 
  -1  23   8       51.55       50.41      5.95 o 
   0  23   8       34.12       36.28      5.50 o 
   1  23   8        7.58        9.25      2.85 o 
   2  23   8       24.23       24.10      3.56 o 
   3  23   8       62.34       57.12      4.88 o 
   4  23   8        8.74        5.49      3.75 o 
   5  23   8       11.59       14.99      2.47 o 
   6  23   8       32.88       37.03      2.79 o 
   7  23   8       38.55       44.55      3.07 o 
  -7  24   8       62.65       65.62      3.98 o 
  -6  24   8       21.73       27.12      3.75 o 
  -5  24   8       72.66       71.31      4.83 o 
  -4  24   8       20.75       16.23      3.11 o 
  -3  24   8       48.05       56.00      4.30 o 
  -2  24   8       12.91        6.94      3.98 o 
  -1  24   8      131.56      134.95      8.77 o 
   0  24   8       15.31       18.56      4.85 o 
   1  24   8      118.69      107.77      5.75 o 
   2  24   8       30.56       37.49      4.17 o 
   3  24   8        4.43        4.09      3.10 o 
   4  24   8       54.23       54.16      5.02 o 
   5  24   8       22.19       23.26      3.66 o 
   6  24   8        5.86       10.86      2.70 o 
   7  24   8        3.18        4.36      2.15 o 
  -7  25   8       20.88       21.95      2.89 o 
  -6  25   8        1.46        5.50      2.69 o 
  -5  25   8        1.77        6.98      2.78 o 
  -4  25   8        0.02        3.49      2.56 o 
  -3  25   8       32.86       39.37      3.96 o 
  -2  25   8       72.93       85.53      7.50 o 
  -1  25   8       54.63       61.78      6.74 o 
   0  25   8        9.60        7.98      4.17 o 
   1  25   8        6.38       14.85      3.25 o 
   2  25   8       55.13       47.11      6.52 o 
   3  25   8       56.58       56.63      5.00 o 
   4  25   8       23.50       19.00      7.56 o 
   5  25   8        7.13        2.31      2.95 o 
   6  25   8       29.59       31.20      4.27 o 
  -6  26   8        8.63       10.87      3.16 o 
  -5  26   8       17.03       16.96      3.25 o 
  -4  26   8       20.32       24.79      3.54 o 
  -3  26   8       20.01       22.43      5.05 o 
  -2  26   8       12.94        8.89      4.23 o 
  -1  26   8       19.56       17.69      4.77 o 
   0  26   8       22.65       20.62      4.99 o 
   1  26   8       14.97        9.77      3.14 o 
   2  26   8       27.43       24.57      3.94 o 
   3  26   8       27.52       27.79      8.91 o 
   4  26   8        8.58        5.83      3.04 o 
   5  26   8       16.34        9.60      5.40 o 
   6  26   8        1.19        0.87      2.44 o 
  -5  27   8       11.44       19.58      5.33 o 
  -4  27   8       19.46       22.03      5.22 o 
  -3  27   8       30.95       20.45      5.13 o 
  -2  27   8        8.63       14.67      4.80 o 
  -1  27   8        0.58        6.88      4.06 o 
   0  27   8        3.54        7.02      4.01 o 
   1  27   8       17.35       19.55      6.05 o 
   2  27   8        7.71        5.57      2.89 o 
   3  27   8       38.37       30.60      4.41 o 
   4  27   8        2.97        2.49      3.09 o 
   5  27   8       39.75       38.31      5.05 o 
  -5  28   8       13.35       13.97      3.30 o 
  -4  28   8        5.84        4.37      4.17 o 
  -3  28   8       35.21       31.68      6.04 o 
  -2  28   8        7.36        8.46      4.29 o 
  -1  28   8       48.46       36.87      6.18 o 
   0  28   8       20.96       13.09      4.99 o 
   1  28   8       74.91       77.38      7.74 o 
   2  28   8        2.24        1.88      2.92 o 
   3  28   8       40.71       34.84      4.79 o 
   4  28   8        1.42        2.62      3.07 o 
  -4  29   8        5.36        5.13      4.26 o 
  -3  29   8       38.19       41.47      6.35 o 
  -2  29   8       22.06       23.55      5.59 o 
  -1  29   8        3.27        2.28      4.09 o 
   0  29   8        9.14        9.25      4.71 o 
   1  29   8        3.37        5.88      3.10 o 
   2  29   8       22.68       27.65      4.96 o 
   3  29   8       10.77        8.50      5.22 o 
  -3  30   8       10.50       18.00      5.28 o 
  -2  30   8       17.15       18.96      5.28 o 
  -1  30   8        6.00        3.81      4.26 o 
   0  30   8       25.94       20.56      5.39 o 
   1  30   8        4.29       10.69      5.08 o 
   2  30   8        7.43        4.51      3.16 o 
 -11   0   9       42.72       25.75      3.92 o 
 -10   0   9        0.66       -1.58      2.34 o 
  -9   0   9        0.92       -2.20      2.20 o 
  -8   0   9        5.23       13.09      2.93 o 
  -7   0   9      338.77      324.39     10.90 o 
  -6   0   9        0.59        1.36      1.50 o 
  -5   0   9       82.20       83.18      5.12 o 
  -4   0   9        1.24        0.16      1.30 o 
  -3   0   9      102.97      100.62      4.36 o 
  -2   0   9      560.25      537.01     19.24 o 
  -1   0   9       41.44       40.52      2.56 o 
   0   0   9        1.76        0.34      0.89 o 
   1   0   9      107.20      104.14      2.70 o 
   2   0   9      279.63      260.40      4.26 o 
   3   0   9       31.77       29.03      1.69 o 
   4   0   9        1.53       -0.59      0.87 o 
   5   0   9       19.93       14.72      2.74 o 
   6   0   9       93.93       94.27      3.81 o 
   7   0   9       57.92       63.12      3.43 o 
   8   0   9        5.17        2.87      1.85 o 
   9   0   9        9.47        9.31      2.18 o 
  10   0   9        0.08        2.12      2.00 o 
 -11   1   9       37.63       33.50      5.95 o 
 -10   1   9       20.47       22.81      2.53 o 
  -9   1   9       26.21       25.92      2.62 o 
  -8   1   9      208.99      209.42      4.91 o 
  -7   1   9       13.99       16.48      1.55 o 
  -6   1   9      118.93      118.93      3.08 o 
  -5   1   9       46.81       40.44      1.90 o 
  -4   1   9      209.06      180.88      3.63 o 
  -3   1   9      121.19      111.64      2.81 o 
  -2   1   9       21.08       16.99      1.34 o 
  -1   1   9      249.24      228.76      3.52 o 
   0   1   9      123.86      108.67      1.92 o 
   1   1   9      279.95      290.47      2.69 o 
   2   1   9      142.20      147.40      2.21 o 
   3   1   9      267.01      241.09      3.14 o 
   4   1   9      102.75       97.02      1.96 o 
   5   1   9       28.92       32.26      1.57 o 
   6   1   9        8.08        6.96      1.24 o 
   7   1   9      135.73      138.39      3.32 o 
   8   1   9       16.32       17.80      1.71 o 
   9   1   9       40.57       40.71      2.72 o 
  10   1   9        6.69        6.75      2.61 o 
 -11   2   9       56.52       49.60      3.34 o 
 -10   2   9       24.63       25.32      3.39 o 
  -9   2   9       69.57       70.77      3.12 o 
  -8   2   9       65.24       66.97      3.49 o 
  -7   2   9       31.17       31.34      4.34 o 
  -6   2   9       18.17       16.87      1.50 o 
  -5   2   9      139.89      134.39      3.79 o 
  -4   2   9       65.18       63.40      2.25 o 
  -3   2   9        8.09        6.77      1.11 o 
  -2   2   9       35.72       43.43      1.87 o 
  -1   2   9      668.04      673.89      8.38 o 
   0   2   9      825.34      835.38      7.62 o 
   1   2   9      395.24      408.67      3.52 o 
   2   2   9       42.32       43.55      1.36 o 
   3   2   9      112.86      108.54      1.93 o 
   4   2   9      135.37      117.01      2.16 o 
   5   2   9       35.57       36.41      2.15 o 
   6   2   9        4.64        2.71      0.98 o 
   7   2   9       18.49       20.74      1.66 o 
   8   2   9        1.53        1.03      1.22 o 
   9   2   9       23.95       27.34      2.00 o 
  10   2   9        2.59        3.50      1.58 o 
 -11   3   9        5.42        4.25      1.97 o 
 -10   3   9        8.79        6.87      2.08 o 
  -9   3   9       11.29       16.77      4.42 o 
  -8   3   9      172.80      168.96      4.47 o 
  -7   3   9       24.09       20.22      2.90 o 
  -6   3   9       40.03       43.58      2.03 o 
  -5   3   9       45.50       45.99      2.02 o 
  -4   3   9      102.24       98.28      2.70 o 
  -3   3   9       29.52       23.65      1.57 o 
  -2   3   9      184.86      194.71      3.73 o 
  -1   3   9      123.46      127.47      3.45 o 
   0   3   9      283.00      272.26      3.45 o 
   1   3   9        5.49        6.02      0.80 o 
   2   3   9      211.55      207.01      2.79 o 
   3   3   9      130.62      130.02      2.11 o 
   4   3   9      226.03      237.43      3.13 o 
   5   3   9      194.31      191.58      3.16 o 
   6   3   9       39.00       38.22      1.89 o 
   7   3   9       50.64       52.31      2.98 o 
   8   3   9       36.14       36.46      2.14 o 
   9   3   9       21.98       23.66      1.94 o 
  10   3   9       17.48       18.97      2.02 o 
 -11   4   9       45.50       45.32      3.26 o 
 -10   4   9        0.02       -0.22      1.81 o 
  -9   4   9       11.87       15.72      1.95 o 
  -8   4   9       35.27       39.28      2.94 o 
  -7   4   9       41.75       44.21      2.69 o 
  -6   4   9       12.56       10.43      2.19 o 
  -5   4   9       76.27       70.55      3.69 o 
  -4   4   9      300.15      295.37      4.86 o 
  -3   4   9      307.29      289.83      4.78 o 
  -2   4   9      234.16      231.02      3.60 o 
  -1   4   9       81.78       86.38      1.95 o 
   0   4   9       21.27       19.06      1.19 o 
   1   4   9      230.53      231.47      2.57 o 
   2   4   9       90.87       89.05      1.83 o 
   3   4   9      209.10      192.87      2.88 o 
   4   4   9       10.89        8.11      0.91 o 
   5   4   9       95.64       92.41      2.25 o 
   6   4   9        8.25        6.08      1.13 o 
   7   4   9        7.25        5.69      1.31 o 
   8   4   9        7.92        8.08      1.50 o 
   9   4   9        5.47        4.51      1.52 o 
  10   4   9       56.74       61.02      3.22 o 
 -11   5   9       19.78       15.39      3.17 o 
 -10   5   9       18.85       13.55      2.06 o 
  -9   5   9       11.98       13.44      3.62 o 
  -8   5   9       35.09       38.83      3.49 o 
  -7   5   9       77.89       77.09      3.12 o 
  -6   5   9       32.27       31.87      2.15 o 
  -5   5   9      122.57      125.65      3.14 o 
  -4   5   9        2.56        1.49      0.98 o 
  -3   5   9      239.22      242.10      4.30 o 
  -2   5   9       89.57       85.97      2.17 o 
  -1   5   9      193.16      185.57      2.90 o 
   0   5   9       64.71       52.39      1.83 o 
   1   5   9        4.06        4.62      0.69 o 
   2   5   9      159.52      150.41      2.31 o 
   3   5   9       42.27       42.51      1.47 o 
   4   5   9      154.41      142.08      2.39 o 
   5   5   9       59.53       57.25      1.86 o 
   6   5   9      146.76      146.57      3.06 o 
   7   5   9      135.81      141.09      3.54 o 
   8   5   9       36.69       40.68      2.15 o 
   9   5   9       11.51       12.14      1.76 o 
  10   5   9       30.96       33.12      2.46 o 
 -11   6   9       35.19       31.66      3.02 o 
 -10   6   9       27.14       25.10      2.61 o 
  -9   6   9       33.02       40.43      2.91 o 
  -8   6   9       92.07       93.37      3.50 o 
  -7   6   9        0.17        0.08      1.29 o 
  -6   6   9       20.88       22.76      1.94 o 
  -5   6   9       50.67       54.90      2.59 o 
  -4   6   9       39.81       42.90      1.95 o 
  -3   6   9       20.56       20.58      1.56 o 
  -2   6   9      423.33      387.85      5.35 o 
  -1   6   9      290.21      306.24      4.32 o 
   0   6   9       21.75       22.65      1.33 o 
   1   6   9      712.48      699.48      5.77 o 
   2   6   9      109.23       93.71      1.96 o 
   3   6   9       62.56       52.49      1.50 o 
   4   6   9       11.23        9.29      0.92 o 
   5   6   9       12.41       13.88      1.21 o 
   6   6   9        6.03        6.33      1.24 o 
   7   6   9      113.23      115.25      3.12 o 
   8   6   9       34.79       34.83      3.43 o 
   9   6   9       30.28       29.23      2.40 o 
  10   6   9       24.74       24.61      2.41 o 
 -11   7   9       17.09       17.40      3.61 o 
 -10   7   9        0.43        3.69      1.69 o 
  -9   7   9       21.70       19.99      2.10 o 
  -8   7   9       68.85       77.90      3.60 o 
  -7   7   9      149.68      137.16      3.58 o 
  -6   7   9       54.35       56.10      2.75 o 
  -5   7   9      110.43      104.36      3.40 o 
  -4   7   9       31.23       31.94      1.91 o 
  -3   7   9       22.41       17.40      1.16 o 
  -2   7   9        6.59        5.65      0.90 o 
  -1   7   9      667.14      645.03      8.19 o 
   0   7   9       43.83       41.95      1.70 o 
   1   7   9      226.84      239.47      2.95 o 
   2   7   9      170.46      174.31      2.86 o 
   3   7   9       31.23       28.40      1.57 o 
   4   7   9       63.25       58.48      1.65 o 
   5   7   9       58.54       56.84      1.89 o 
   6   7   9        9.60       10.48      1.22 o 
   7   7   9       40.20       44.83      3.01 o 
   8   7   9       14.52       16.57      2.71 o 
   9   7   9        1.93        2.74      1.52 o 
  10   7   9        0.79        1.10      1.71 o 
 -11   8   9        3.82        6.87      2.19 o 
 -10   8   9        1.40        3.33      1.71 o 
  -9   8   9       20.10       15.04      3.75 o 
  -8   8   9       82.64       83.67      3.38 o 
  -7   8   9        7.49        6.74      1.39 o 
  -6   8   9      127.66      132.29      3.99 o 
  -5   8   9       97.11       87.44      3.93 o 
  -4   8   9      153.07      151.29      3.89 o 
  -3   8   9      164.93      159.37      2.84 o 
  -2   8   9      439.97      429.86      4.74 o 
  -1   8   9      176.33      214.17      4.43 o 
   0   8   9      155.29      151.64      3.27 o 
   1   8   9      702.73      686.89      6.09 o 
   2   8   9      235.69      215.83      3.05 o 
   3   8   9      156.21      130.77      2.40 o 
   4   8   9        3.85        5.89      0.94 o 
   5   8   9       94.17       88.99      2.42 o 
   6   8   9       54.21       61.03      2.08 o 
   7   8   9       96.42       96.59      2.99 o 
   8   8   9       10.52       10.49      1.70 o 
   9   8   9       15.85       13.69      2.40 o 
  10   8   9       10.79        9.97      2.43 o 
 -10   9   9       22.88       27.84      2.47 o 
  -9   9   9       13.45       14.01      2.00 o 
  -8   9   9       15.18       20.48      2.13 o 
  -7   9   9      101.54      104.28      8.16 o 
  -6   9   9       95.79       97.43      3.45 o 
  -5   9   9       26.93       24.05      2.02 o 
  -4   9   9       89.68       76.09      2.34 o 
  -3   9   9      245.09      241.62      3.65 o 
  -2   9   9      219.38      216.15      3.12 o 
  -1   9   9      343.49      324.29      5.16 o 
   0   9   9      142.50      144.51      3.20 o 
   1   9   9      147.58      141.57      2.19 o 
   2   9   9      358.25      350.09      4.09 o 
   3   9   9       24.91       24.46      1.24 o 
   4   9   9       38.74       38.60      1.52 o 
   5   9   9        1.02        0.98      0.96 o 
   6   9   9      139.37      137.81      3.08 o 
   7   9   9       85.21       83.58      3.35 o 
   8   9   9       70.66       75.62      3.38 o 
   9   9   9       14.69       21.49      2.36 o 
  10   9   9       28.85       29.29      2.43 o 
 -10  10   9       22.95       27.69      2.48 o 
  -9  10   9        8.19        9.87      1.89 o 
  -8  10   9       20.79       21.85      2.56 o 
  -7  10   9       23.36       30.49      3.64 o 
  -6  10   9       64.53       64.84      2.65 o 
  -5  10   9       65.87       64.29      2.91 o 
  -4  10   9      104.96       95.70      2.78 o 
  -3  10   9        9.65        7.80      1.01 o 
  -2  10   9       77.59       70.81      1.82 o 
  -1  10   9      106.68      109.32      3.61 o 
   0  10   9       11.07       13.39      1.48 o 
   1  10   9      424.25      420.67      4.34 o 
   2  10   9       29.86       26.15      1.25 o 
   3  10   9       40.22       38.39      1.83 o 
   4  10   9       11.73       13.31      1.13 o 
   5  10   9      121.90      121.21      2.82 o 
   6  10   9       40.97       35.95      2.09 o 
   7  10   9       37.59       30.69      2.21 o 
   8  10   9       18.02       18.91      2.17 o 
   9  10   9       56.30       55.45      4.49 o 
  10  10   9       41.10       48.69      2.85 o 
 -10  11   9       53.82       62.35      5.00 o 
  -9  11   9       44.79       44.86      2.88 o 
  -8  11   9       38.73       37.89      2.65 o 
  -7  11   9        5.60        3.95      1.51 o 
  -6  11   9        0.95       -0.43      1.15 o 
  -5  11   9       63.71       58.72      2.83 o 
  -4  11   9       50.58       51.40      2.16 o 
  -3  11   9        9.53        9.78      1.09 o 
  -2  11   9       16.68       19.54      1.53 o 
  -1  11   9        4.09        4.85      1.14 o 
   0  11   9        0.30        2.11      1.01 o 
   1  11   9       40.30       35.12      1.35 o 
   2  11   9       53.66       51.22      1.66 o 
   3  11   9       37.07       37.23      1.48 o 
   4  11   9       39.29       37.45      1.56 o 
   5  11   9       27.36       27.03      1.79 o 
   6  11   9       64.32       66.65      4.60 o 
   7  11   9       35.52       35.85      2.36 o 
   8  11   9       16.43       20.88      2.25 o 
   9  11   9       19.53       17.92      2.11 o 
  10  11   9       30.44       30.58      2.93 o 
 -10  12   9       11.81       12.31      2.47 o 
  -9  12   9       12.59       13.95      3.21 o 
  -8  12   9        4.59        8.02      1.84 o 
  -7  12   9        4.55        3.47      1.57 o 
  -6  12   9      103.87      114.53      4.51 o 
  -5  12   9        9.05       10.35      1.55 o 
  -4  12   9       27.85       31.66      1.69 o 
  -3  12   9       11.15       11.91      1.37 o 
  -2  12   9      212.56      218.61      4.19 o 
  -1  12   9        3.57        4.87      1.14 o 
   0  12   9        5.44        2.67      1.25 o 
   1  12   9       66.41       61.13      1.74 o 
   2  12   9      182.89      182.15      2.93 o 
   3  12   9       14.00       14.08      1.06 o 
   4  12   9        6.37        5.50      0.99 o 
   5  12   9        7.97        8.66      1.38 o 
   6  12   9       37.25       37.69      2.32 o 
   7  12   9        3.60        2.49      1.31 o 
   8  12   9       10.82       10.85      1.74 o 
   9  12   9       31.27       31.72      3.55 o 
 -10  13   9       48.53       44.06      3.09 o 
  -9  13   9       25.61       27.80      2.58 o 
  -8  13   9       10.25        7.78      1.86 o 
  -7  13   9       29.22       29.62      2.45 o 
  -6  13   9        4.19        3.20      1.61 o 
  -5  13   9        2.79        2.65      1.86 o 
  -4  13   9       33.82       32.16      1.59 o 
  -3  13   9       29.11       31.84      1.59 o 
  -2  13   9       37.10       35.18      2.99 o 
  -1  13   9      166.66      155.46      3.99 o 
   0  13   9      181.96      182.94      3.84 o 
   1  13   9       24.80       26.76      2.29 o 
   2  13   9       30.85       27.76      1.47 o 
   3  13   9       59.45       58.93      1.71 o 
   4  13   9       14.88       15.61      1.25 o 
   5  13   9       40.93       41.22      2.22 o 
   6  13   9       17.22       15.45      1.88 o 
   7  13   9       35.95       34.98      2.21 o 
   8  13   9       29.60       34.03      2.30 o 
   9  13   9       21.48       27.24      2.43 o 
 -10  14   9        0.15        0.56      1.81 o 
  -9  14   9      101.42       96.79      5.66 o 
  -8  14   9       34.28       33.31      2.66 o 
  -7  14   9       22.28       25.86      2.44 o 
  -6  14   9       20.74       19.36      2.17 o 
  -5  14   9       11.34       10.44      1.40 o 
  -4  14   9        2.37        1.40      1.02 o 
  -3  14   9        5.93        8.10      1.16 o 
  -2  14   9      250.65      261.85      5.51 o 
  -1  14   9      145.14      145.39      3.96 o 
   0  14   9      174.19      190.09      3.98 o 
   1  14   9      119.03      128.24      2.67 o 
   2  14   9       48.74       42.94      1.88 o 
   3  14   9       30.32       33.25      2.43 o 
   4  14   9       26.82       24.97      1.47 o 
   5  14   9        6.93        7.45      1.34 o 
   6  14   9       44.60       47.03      2.37 o 
   7  14   9        4.80        5.90      1.54 o 
   8  14   9       82.03       87.84      3.24 o 
   9  14   9       29.87       31.56      4.39 o 
  -9  15   9       97.15      106.86      4.29 o 
  -8  15   9       50.01       47.52      3.10 o 
  -7  15   9       31.50       36.65      3.49 o 
  -6  15   9       36.05       36.86      3.37 o 
  -5  15   9       28.55       28.95      1.92 o 
  -4  15   9       43.42       41.56      1.88 o 
  -3  15   9       40.50       48.46      1.95 o 
  -2  15   9       59.77       58.38      2.47 o 
  -1  15   9      130.36      140.06      3.93 o 
   0  15   9       99.73       97.94      3.23 o 
   1  15   9       59.33       65.90      3.77 o 
   2  15   9       14.09       13.28      1.39 o 
   3  15   9       48.30       51.89      2.30 o 
   4  15   9       43.16       37.27      1.87 o 
   5  15   9       16.95       16.25      1.66 o 
   6  15   9      122.31      119.25      3.38 o 
   7  15   9        4.67        5.53      1.55 o 
   8  15   9        2.57        1.89      1.55 o 
   9  15   9       60.34       64.29      3.25 o 
  -9  16   9       42.10       36.73      3.03 o 
  -8  16   9       15.45       18.30      3.39 o 
  -7  16   9       22.44       23.59      3.09 o 
  -6  16   9       92.29       98.32      4.98 o 
  -5  16   9        1.89        5.71      1.60 o 
  -4  16   9        4.40        1.37      1.21 o 
  -3  16   9       24.60       17.80      2.24 o 
  -2  16   9       38.07       35.47      2.34 o 
  -1  16   9      271.09      277.90      5.82 o 
   0  16   9        3.98        5.09      1.48 o 
   1  16   9      323.68      327.06      5.25 o 
   2  16   9      116.59      108.51      3.55 o 
   3  16   9       43.96       45.34      2.84 o 
   4  16   9        6.07        4.22      1.23 o 
   5  16   9        3.59        2.93      1.32 o 
   6  16   9       63.65       68.70      2.82 o 
   7  16   9       18.52       20.28      2.03 o 
   8  16   9       45.04       43.56      2.67 o 
   9  16   9       38.25       37.49      4.20 o 
  -9  17   9        8.75        9.53      2.27 o 
  -8  17   9       19.23       24.81      3.28 o 
  -7  17   9        2.66        3.78      3.05 o 
  -6  17   9       68.39       70.91      8.24 o 
  -5  17   9        0.24        2.73      1.80 o 
  -4  17   9       54.31       68.55      2.67 o 
  -3  17   9       25.84       25.12      2.49 o 
  -2  17   9      241.07      251.35      9.92 o 
  -1  17   9       25.13       27.33      2.96 o 
   0  17   9       11.36       10.66      1.72 o 
   1  17   9       23.19       25.24      2.40 o 
   2  17   9       44.32       41.43      3.04 o 
   3  17   9       14.72        9.40      1.94 o 
   4  17   9      158.08      165.25      3.53 o 
   5  17   9       16.52       18.39      1.79 o 
   6  17   9       14.23       14.34      1.81 o 
   7  17   9       31.31       31.99      2.32 o 
   8  17   9       67.43       67.23      3.07 o 
  -9  18   9       31.00       30.30      2.94 o 
  -8  18   9       53.35       55.56      4.25 o 
  -7  18   9        7.39        4.00      2.46 o 
  -6  18   9       35.17       42.10      3.83 o 
  -5  18   9       28.75       30.86      4.63 o 
  -4  18   9      220.95      216.46      4.56 o 
  -3  18   9       19.45       17.84      2.34 o 
  -2  18   9        7.44        7.95      2.37 o 
  -1  18   9      127.92      139.85     12.88 o 
   0  18   9       45.64       40.16      2.42 o 
   1  18   9       54.52       65.71      5.18 o 
   2  18   9       42.79       49.24      4.39 o 
   3  18   9        2.13        0.33      1.57 o 
   4  18   9       67.86       67.48      2.94 o 
   5  18   9       23.78       25.13      1.98 o 
   6  18   9       44.22       41.30      2.73 o 
   7  18   9       11.58       10.27      1.85 o 
   8  18   9       11.13       15.84      2.04 o 
  -8  19   9       15.66       22.40      3.29 o 
  -7  19   9       26.50       44.48      8.25 o 
  -6  19   9       26.92       23.66      2.65 o 
  -5  19   9       15.14       12.12      2.17 o 
  -4  19   9       69.89       70.30      5.35 o 
  -3  19   9        8.00        3.75      1.92 o 
  -2  19   9       20.70       18.40      6.11 o 
  -1  19   9       11.35       14.27      5.13 o 
   0  19   9        0.21       -0.14      2.03 o 
   1  19   9       24.21       17.32      4.23 o 
   2  19   9        3.26        7.65      2.56 o 
   3  19   9       11.47        8.33      2.04 o 
   4  19   9      138.25      129.63      5.34 o 
   5  19   9       22.37       26.20      2.27 o 
   6  19   9       52.56       56.43      2.74 o 
   7  19   9        8.97        7.78      1.81 o 
   8  19   9       14.15       16.78      2.15 o 
  -8  20   9       43.44       50.82      4.39 o 
  -7  20   9       15.34       18.68      3.23 o 
  -6  20   9       55.43       47.81      3.59 o 
  -5  20   9        1.22        2.90      1.94 o 
  -4  20   9       49.29       50.48      4.00 o 
  -3  20   9        2.02        0.27      2.14 o 
  -2  20   9       26.58       37.93      5.75 o 
  -1  20   9      112.08      123.03      9.06 o 
   0  20   9       15.02       10.54      2.45 o 
   1  20   9       45.62       42.48      5.75 o 
   2  20   9        6.49        8.78      2.79 o 
   3  20   9       11.10       13.12      2.63 o 
   4  20   9        3.12        3.10      2.29 o 
   5  20   9        5.35        4.42      1.76 o 
   6  20   9        9.17       11.23      1.84 o 
   7  20   9       11.15       12.55      1.99 o 
   8  20   9       30.50       29.32      3.43 o 
  -8  21   9        0.01        0.95      2.89 o 
  -7  21   9       44.04       41.35      4.53 o 
  -6  21   9       16.36       16.95      2.60 o 
  -5  21   9       20.65       24.57      3.42 o 
  -4  21   9        9.65       10.61      2.92 o 
  -3  21   9       18.61       16.94      3.10 o 
  -2  21   9       98.19      109.51      7.12 o 
  -1  21   9       77.83       76.64      5.51 o 
   0  21   9        4.41        4.32      3.44 o 
   1  21   9       63.93       54.98      6.32 o 
   2  21   9      223.07      209.74      9.18 o 
   3  21   9        4.67        3.03      3.24 o 
   4  21   9       30.40       32.01      3.45 o 
   5  21   9       20.17       25.84      3.80 o 
   6  21   9       30.30       29.13      2.32 o 
   7  21   9        2.40        2.46      1.68 o 
  -7  22   9       15.35       24.51      5.64 o 
  -6  22   9        6.33        6.97      2.33 o 
  -5  22   9        5.73        5.87      2.81 o 
  -4  22   9        2.51        3.27      2.55 o 
  -3  22   9       68.22       76.67      4.84 o 
  -2  22   9       78.21       74.64      4.71 o 
  -1  22   9       73.48       74.58      4.55 o 
   0  22   9       26.88       35.91      5.50 o 
   1  22   9       76.86       92.84      7.81 o 
   2  22   9       67.83       66.08      6.42 o 
   3  22   9       21.79       21.71      3.69 o 
   4  22   9        7.48        6.83      2.60 o 
   5  22   9        9.05        9.56      4.27 o 
   6  22   9       21.29       21.89      2.95 o 
   7  22   9       60.34       55.26      3.36 o 
  -7  23   9       16.81       16.53      3.26 o 
  -6  23   9       28.35       27.36      3.70 o 
  -5  23   9        2.35        4.41      3.03 o 
  -4  23   9       31.97       43.93      4.23 o 
  -3  23   9       18.37       22.19      3.91 o 
  -2  23   9       56.95       56.48      4.29 o 
  -1  23   9        9.03        6.12      3.84 o 
   0  23   9       27.25       32.55      5.42 o 
   1  23   9       31.66       23.41      5.33 o 
   2  23   9       12.26       13.26      3.24 o 
   3  23   9        2.83        0.56      2.74 o 
   4  23   9       10.01       11.94      3.53 o 
   5  23   9       22.56       22.79      3.51 o 
   6  23   9       32.18       35.45      3.31 o 
  -6  24   9       31.23       27.25      3.79 o 
  -5  24   9        1.08        4.58      2.72 o 
  -4  24   9       65.18       70.66      6.77 o 
  -3  24   9        2.39        0.44      3.13 o 
  -2  24   9        1.35        7.05      3.84 o 
  -1  24   9        8.94        9.85      4.37 o 
   0  24   9        5.42        6.26      4.01 o 
   1  24   9        6.41        4.40      3.98 o 
   2  24   9       35.83       31.47      4.14 o 
   3  24   9        4.79        2.55      5.88 o 
   4  24   9       64.60       58.82      5.40 o 
   5  24   9       26.82       30.23      4.61 o 
   6  24   9       24.51       26.58      3.81 o 
  -6  25   9       16.19       21.06      3.60 o 
  -5  25   9        7.81       12.63      3.24 o 
  -4  25   9       26.39       36.41      4.08 o 
  -3  25   9        4.01        9.53      3.02 o 
  -2  25   9       56.83       61.78      6.85 o 
  -1  25   9       49.94       50.04      6.49 o 
   0  25   9        6.08       14.58      4.74 o 
   1  25   9       58.43       68.72      7.48 o 
   2  25   9       45.13       44.33      4.69 o 
   3  25   9        3.05        3.67      3.00 o 
   4  25   9       55.61       58.45      9.24 o 
   5  25   9       32.46       37.49      8.73 o 
  -5  26   9       23.25       20.97      3.73 o 
  -4  26   9       52.99       56.42      8.39 o 
  -3  26   9       28.13       21.55      5.30 o 
  -2  26   9        6.44        8.29      4.34 o 
  -1  26   9       14.28       16.02      4.85 o 
   0  26   9        7.43       10.38      4.43 o 
   1  26   9       18.48       27.93      5.95 o 
   2  26   9        0.07        2.28      4.70 o 
   3  26   9        0.42        5.46      4.82 o 
   4  26   9       26.29       23.44      4.28 o 
   5  26   9        9.62       19.47      6.02 o 
  -5  27   9        7.93        7.15      3.09 o 
  -4  27   9        2.75        2.26      4.03 o 
  -3  27   9        6.74        2.88      4.03 o 
  -2  27   9       27.07       25.33      5.59 o 
  -1  27   9       16.95       23.22      5.53 o 
   0  27   9        2.86        1.83      4.01 o 
   1  27   9        8.04        9.90      4.74 o 
   2  27   9       31.88       29.86      4.34 o 
   3  27   9        5.17        5.69      3.98 o 
   4  27   9        7.02        5.44      3.34 o 
  -4  28   9        1.61        1.07      4.15 o 
  -3  28   9       14.06       15.29      5.02 o 
  -2  28   9       16.52       17.09      5.25 o 
  -1  28   9        8.56       14.98      4.99 o 
   0  28   9        8.72       10.07      4.80 o 
   1  28   9       12.23       12.30      4.88 o 
   2  28   9        4.57        2.91      3.04 o 
   3  28   9        5.68        9.65      5.40 o 
  -2  29   9        4.04        5.73      4.57 o 
   0  29   9      113.55      122.88      9.87 o 
   1  29   9       13.35        7.67      4.88 o 
   2  29   9        2.62        2.09      4.40 o 
 -11   0  10        5.21       -2.20      3.41 o 
 -10   0  10        0.94        3.75      2.68 o 
  -9   0  10       21.52       21.86      3.58 o 
  -8   0  10        0.50        1.04      2.43 o 
  -7   0  10       66.52       63.91      3.72 o 
  -6   0  10        2.91        1.93      2.89 o 
  -5   0  10      125.58      141.08      5.05 o 
  -4   0  10       27.21       27.11      2.46 o 
  -3   0  10      221.93      195.93      5.63 o 
  -2   0  10       19.76       28.91      2.44 o 
  -1   0  10      117.70      123.83      4.05 o 
   0   0  10       41.49       40.61      2.62 o 
   1   0  10      185.17      200.68      3.90 o 
   2   0  10        1.47       -0.10      0.93 o 
   3   0  10       65.16       57.96      2.55 o 
   4   0  10      179.25      167.96      5.58 o 
   5   0  10        2.03       -0.17      1.20 o 
   6   0  10       45.85       48.43      3.14 o 
   7   0  10       50.06       50.04      3.88 o 
   8   0  10      128.24      125.60      4.86 o 
   9   0  10       76.94       75.99      4.16 o 
  10   0  10        6.67        3.86      2.24 o 
 -11   1  10       10.21       10.48      2.85 o 
 -10   1  10       15.97       10.04      2.21 o 
  -9   1  10       16.67       12.02      2.18 o 
  -8   1  10       27.26       32.84      2.38 o 
  -7   1  10       89.32       88.14      4.47 o 
  -6   1  10       94.29       98.64      4.41 o 
  -5   1  10       53.92       52.17      2.29 o 
  -4   1  10      121.10      114.78      3.11 o 
  -3   1  10        7.75        6.59      1.25 o 
  -2   1  10       65.61       61.42      2.29 o 
  -1   1  10       17.63       17.80      1.33 o 
   0   1  10       88.64       88.13      3.21 o 
   1   1  10      164.47      153.97      2.60 o 
   2   1  10       47.96       50.27      1.85 o 
   3   1  10        4.86        7.65      0.95 o 
   4   1  10       50.79       51.22      1.83 o 
   5   1  10       50.37       48.09      1.92 o 
   6   1  10        3.74        2.48      1.66 o 
   7   1  10       31.42       28.94      1.94 o 
   8   1  10       22.59       20.45      1.86 o 
   9   1  10        6.90        6.32      1.99 o 
  10   1  10       12.13       13.29      1.87 o 
 -10   2  10        1.35       -1.08      1.71 o 
  -9   2  10       16.57       14.84      2.37 o 
  -8   2  10        8.62       10.21      1.94 o 
  -7   2  10       26.96       31.05      2.30 o 
  -6   2  10       61.36       59.12      3.06 o 
  -5   2  10       55.68       59.61      3.29 o 
  -4   2  10        3.53        4.03      1.27 o 
  -3   2  10      475.73      503.94      7.09 o 
  -2   2  10       44.59       37.02      1.86 o 
  -1   2  10      475.51      462.87      8.09 o 
   0   2  10       19.43       22.78      1.29 o 
   1   2  10      113.07      124.88      2.37 o 
   2   2  10       60.61       57.76      1.63 o 
   3   2  10      132.25      134.97      2.45 o 
   4   2  10       32.95       30.03      1.35 o 
   5   2  10       40.04       38.07      1.76 o 
   6   2  10       56.12       57.26      2.50 o 
   7   2  10      221.89      218.23      4.33 o 
   8   2  10       38.61       39.53      2.27 o 
   9   2  10       16.45       17.91      1.89 o 
  10   2  10        3.16        3.93      1.66 o 
 -10   3  10        8.26        4.95      2.08 o 
  -9   3  10       21.77       25.74      2.33 o 
  -8   3  10       57.92       64.75      4.16 o 
  -7   3  10       31.03       26.40      4.51 o 
  -6   3  10       12.49       14.79      2.06 o 
  -5   3  10       36.18       33.34      1.92 o 
  -4   3  10      297.73      289.86      5.27 o 
  -3   3  10        3.42        1.82      1.07 o 
  -2   3  10      309.86      286.85      4.30 o 
  -1   3  10      247.20      254.19      5.10 o 
   0   3  10       35.79       33.00      1.45 o 
   1   3  10      382.38      388.18      4.45 o 
   2   3  10      469.20      475.78      4.85 o 
   3   3  10      182.04      196.95      3.12 o 
   4   3  10       10.29        9.43      1.02 o 
   5   3  10        4.63        3.06      1.04 o 
   6   3  10      230.69      218.54      3.89 o 
   7   3  10        5.67        4.53      1.38 o 
   8   3  10       10.82       12.95      1.71 o 
   9   3  10       23.84       25.42      2.09 o 
  10   3  10       13.75       12.43      1.97 o 
 -10   4  10       83.22       78.32      4.18 o 
  -9   4  10        2.61        3.52      1.59 o 
  -8   4  10        9.88        9.47      1.77 o 
  -7   4  10       14.87       11.28      2.36 o 
  -6   4  10      186.47      182.05      4.71 o 
  -5   4  10       61.48       67.34      3.75 o 
  -4   4  10       35.15       32.48      1.91 o 
  -3   4  10       16.34       13.12      1.41 o 
  -2   4  10       73.72       82.20      2.23 o 
  -1   4  10       57.85       56.66      2.49 o 
   0   4  10       82.16       78.11      2.08 o 
   1   4  10       60.03       59.96      1.89 o 
   2   4  10       77.57       69.81      1.89 o 
   3   4  10       25.75       24.59      1.21 o 
   4   4  10      245.89      241.76      3.33 o 
   5   4  10       22.13       23.19      1.46 o 
   6   4  10      111.86      107.25      2.79 o 
   7   4  10       18.83       16.87      1.72 o 
   8   4  10      130.51      136.00      3.67 o 
   9   4  10        9.76        7.23      1.73 o 
  10   4  10       33.36       37.30      4.46 o 
 -10   5  10        6.38        5.50      1.89 o 
  -9   5  10       13.16       15.59      2.62 o 
  -8   5  10      161.02      167.20      4.74 o 
  -7   5  10       96.68      100.13      3.75 o 
  -6   5  10       21.70       17.24      1.95 o 
  -5   5  10        5.63        5.80      2.01 o 
  -4   5  10       45.74       45.04      2.14 o 
  -3   5  10       13.88       10.44      1.13 o 
  -2   5  10      107.30      105.31      3.67 o 
  -1   5  10       34.57       36.50      1.80 o 
   0   5  10      363.49      367.53      4.91 o 
   1   5  10       48.35       50.45      1.58 o 
   2   5  10      169.51      155.94      2.91 o 
   3   5  10       28.68       26.77      1.24 o 
   4   5  10       51.18       50.72      1.64 o 
   5   5  10      330.02      316.15      4.38 o 
   6   5  10       14.63       17.41      1.51 o 
   7   5  10       97.42       96.15      3.01 o 
   8   5  10       22.18       24.12      1.99 o 
   9   5  10       49.35       46.86      2.78 o 
  10   5  10       27.84       28.84      2.44 o 
 -10   6  10        6.66        9.52      1.93 o 
  -9   6  10       32.81       36.80      2.63 o 
  -8   6  10       21.61       22.60      2.44 o 
  -7   6  10       58.56       65.18      4.99 o 
  -6   6  10       32.10       33.35      2.37 o 
  -5   6  10      185.20      179.25      4.64 o 
  -4   6  10      248.72      241.91      4.61 o 
  -3   6  10      107.28      115.77      2.69 o 
  -2   6  10       97.54       90.10      2.75 o 
  -1   6  10      307.97      302.21      5.02 o 
   0   6  10      205.53      213.58      4.09 o 
   1   6  10       88.61       91.12      2.04 o 
   2   6  10       75.41       63.28      1.97 o 
   3   6  10       64.99       66.46      1.96 o 
   4   6  10      104.32      102.11      2.19 o 
   5   6  10      120.93      116.80      2.65 o 
   6   6  10       19.38       21.44      1.69 o 
   7   6  10       42.71       43.66      2.27 o 
   8   6  10       55.24       51.33      3.28 o 
   9   6  10       20.09       18.49      3.30 o 
  10   6  10       10.82       10.73      1.97 o 
 -10   7  10       36.73       31.73      2.60 o 
  -9   7  10       14.92       16.33      2.16 o 
  -8   7  10       22.20       21.42      2.22 o 
  -7   7  10       19.20       18.39      2.09 o 
  -6   7  10        0.64        0.10      1.37 o 
  -5   7  10       42.46       36.69      2.43 o 
  -4   7  10       30.71       24.89      1.67 o 
  -3   7  10       57.21       61.34      2.05 o 
  -2   7  10      319.49      305.71      8.81 o 
  -1   7  10      114.72      117.28      4.50 o 
   0   7  10       10.78        7.90      1.26 o 
   1   7  10      120.53      128.80      2.43 o 
   2   7  10       42.08       38.01      1.63 o 
   3   7  10      191.43      194.64      3.08 o 
   4   7  10       46.04       43.01      1.66 o 
   5   7  10       26.60       28.15      1.59 o 
   6   7  10       42.10       42.34      2.02 o 
   7   7  10       81.90       78.67      2.84 o 
   8   7  10       40.59       42.07      3.18 o 
   9   7  10       16.13       16.18      2.31 o 
  10   7  10       20.51       23.33      2.55 o 
 -10   8  10       15.82       16.71      2.26 o 
  -9   8  10       10.57       11.10      2.38 o 
  -8   8  10        2.06        5.16      1.75 o 
  -7   8  10      106.64      104.98      3.80 o 
  -6   8  10       48.58       47.61      3.02 o 
  -5   8  10       38.97       40.58      2.52 o 
  -4   8  10       13.38       16.83      1.55 o 
  -3   8  10       52.80       59.99      2.05 o 
  -2   8  10       88.48       96.29      2.30 o 
  -1   8  10       61.74       58.55      2.25 o 
   0   8  10       89.81       85.13      2.60 o 
   1   8  10       70.38       69.09      1.84 o 
   2   8  10      184.01      171.10      2.82 o 
   3   8  10       19.17       20.56      1.26 o 
   4   8  10        8.22        8.10      1.08 o 
   5   8  10       66.91       66.08      2.27 o 
   6   8  10       17.52       20.30      1.78 o 
   7   8  10        6.06        5.45      1.73 o 
   8   8  10       58.73       65.16      3.33 o 
   9   8  10        6.97        5.85      1.91 o 
 -10   9  10       32.47       28.83      3.62 o 
  -9   9  10       66.90       69.82      6.99 o 
  -8   9  10       98.07      100.16      3.90 o 
  -7   9  10       41.77       44.88      2.78 o 
  -6   9  10       19.58       20.74      2.15 o 
  -5   9  10       11.38       12.21      1.82 o 
  -4   9  10       27.77       26.12      1.74 o 
  -3   9  10        3.52        2.23      1.10 o 
  -2   9  10       66.79       60.34      2.30 o 
  -1   9  10       43.31       48.40      2.10 o 
   0   9  10      172.03      165.74      3.64 o 
   1   9  10       43.71       45.35      1.61 o 
   2   9  10        1.59        2.95      1.04 o 
   3   9  10       10.66        8.50      1.05 o 
   4   9  10      109.68      109.94      2.45 o 
   5   9  10      119.87      112.23      2.85 o 
   6   9  10      125.99      127.74      3.44 o 
   7   9  10       17.25       18.90      3.27 o 
   8   9  10        7.32        6.43      1.93 o 
   9   9  10       52.18       51.97      3.14 o 
 -10  10  10       57.59       69.97      3.59 o 
  -9  10  10       25.49       31.27      2.69 o 
  -8  10  10       66.50       71.98      3.44 o 
  -7  10  10        9.51       11.74      2.12 o 
  -6  10  10       11.99       12.31      1.94 o 
  -5  10  10      120.35      123.01      4.04 o 
  -4  10  10      135.59      133.98      4.98 o 
  -3  10  10        4.38        2.28      1.12 o 
  -2  10  10      118.60      114.41      3.09 o 
  -1  10  10       91.43       86.76      2.95 o 
   0  10  10       56.06       50.72      2.20 o 
   1  10  10       96.51       96.61      2.26 o 
   2  10  10        5.01        3.24      1.08 o 
   3  10  10        8.50        8.59      1.06 o 
   4  10  10      125.30      114.97      2.54 o 
   5  10  10       57.98       53.82      2.15 o 
   6  10  10       22.26       18.53      1.91 o 
   7  10  10       18.08       19.03      2.12 o 
   8  10  10       69.66       68.89      3.45 o 
   9  10  10       63.32       57.04      3.58 o 
 -10  11  10       53.25       45.01      3.06 o 
  -9  11  10        5.61        3.87      1.81 o 
  -8  11  10       49.21       50.97      3.07 o 
  -7  11  10        4.70        4.02      1.67 o 
  -6  11  10       46.72       45.51      2.78 o 
  -5  11  10       32.50       25.55      1.89 o 
  -4  11  10       65.96       60.93      2.93 o 
  -3  11  10       67.48       68.39      2.77 o 
  -2  11  10      210.31      209.29      5.24 o 
  -1  11  10       34.14       38.97      2.04 o 
   0  11  10       11.30       10.46      1.41 o 
   1  11  10        7.26        7.86      0.99 o 
   2  11  10      235.30      227.16      3.96 o 
   3  11  10        6.18        3.31      0.98 o 
   4  11  10       67.47       62.62      2.02 o 
   5  11  10       83.14       83.87      2.58 o 
   6  11  10      113.17      113.13      3.55 o 
   7  11  10       96.54      100.15      3.52 o 
   8  11  10       60.89       58.26      3.29 o 
   9  11  10       20.45       22.42      2.30 o 
 -10  12  10        7.23        8.03      2.12 o 
  -9  12  10       15.89       19.28      2.41 o 
  -8  12  10       24.58       19.80      3.06 o 
  -7  12  10       33.34       26.97      2.50 o 
  -6  12  10      156.37      147.98      6.06 o 
  -5  12  10       40.50       42.32      3.15 o 
  -4  12  10       90.22      108.02      3.49 o 
  -3  12  10       96.94      100.20      2.72 o 
  -2  12  10        6.20        5.71      1.69 o 
  -1  12  10       49.51       45.04      2.22 o 
   0  12  10       50.27       52.43      2.46 o 
   1  12  10        7.67        7.88      1.26 o 
   2  12  10       55.93       63.25      2.26 o 
   3  12  10      101.29       91.41      2.28 o 
   4  12  10      130.72      131.24      3.61 o 
   5  12  10       73.91       68.78      2.87 o 
   6  12  10       14.87       12.47      1.80 o 
   7  12  10       21.86       24.82      2.09 o 
   8  12  10       91.63       94.94      4.49 o 
   9  12  10       32.57       31.20      2.58 o 
  -9  13  10       79.77       78.01      3.86 o 
  -8  13  10       31.77       37.19      3.63 o 
  -7  13  10       13.56       17.04      2.24 o 
  -6  13  10       23.88       20.25      3.46 o 
  -5  13  10       29.29       29.33      2.28 o 
  -4  13  10       42.23       48.89      2.84 o 
  -3  13  10       28.05       24.11      1.86 o 
  -2  13  10       74.22       74.55      3.02 o 
  -1  13  10        1.48        1.93      1.51 o 
   0  13  10        4.97        6.39      1.36 o 
   1  13  10      104.17       89.47      3.76 o 
   2  13  10       53.67       48.05      2.09 o 
   3  13  10       36.69       36.43      2.02 o 
   4  13  10       72.68       74.31      2.24 o 
   5  13  10       42.58       49.01      2.34 o 
   6  13  10      141.78      145.32      3.74 o 
   7  13  10       14.37       12.18      2.03 o 
   8  13  10       39.59       48.24      2.63 o 
   9  13  10       13.79       13.30      2.13 o 
  -9  14  10        3.01        7.41      2.16 o 
  -8  14  10       68.42       69.35      5.75 o 
  -7  14  10        3.40        3.39      1.81 o 
  -6  14  10      175.11      171.30      6.23 o 
  -5  14  10       82.12       83.62      8.74 o 
  -4  14  10       90.12       94.46      3.38 o 
  -3  14  10       13.06        6.61      2.23 o 
  -2  14  10       47.56       44.06      3.45 o 
  -1  14  10      113.60      122.46      3.82 o 
   0  14  10       19.83       16.94      2.17 o 
   1  14  10       10.29       13.49      1.71 o 
   2  14  10       55.70       53.44      3.73 o 
   3  14  10       19.53       23.79      2.57 o 
   4  14  10       13.37       11.98      1.46 o 
   5  14  10       64.00       60.52      2.58 o 
   6  14  10       62.52       64.86      2.78 o 
   7  14  10       45.17       40.07      2.77 o 
   8  14  10       12.47        9.77      1.88 o 
   9  14  10       24.98       28.67      2.63 o 
  -9  15  10       14.83       16.00      2.50 o 
  -8  15  10       12.56       14.50      2.39 o 
  -7  15  10       18.80       18.41      2.50 o 
  -6  15  10       80.86       86.65      3.79 o 
  -5  15  10       16.97       16.94      2.26 o 
  -4  15  10       20.70       19.73      1.79 o 
  -3  15  10        1.96        0.21      1.67 o 
  -2  15  10        5.99        5.68      2.23 o 
  -1  15  10       49.65       44.18      5.37 o 
   0  15  10       18.06       20.21      1.99 o 
   1  15  10       98.99      106.38      5.99 o 
   2  15  10      111.02      108.10      3.68 o 
   3  15  10       25.05       23.70      2.42 o 
   4  15  10       22.20       21.15      1.69 o 
   5  15  10       36.34       40.28      2.74 o 
   6  15  10       63.03       68.14      2.88 o 
   7  15  10       33.88       34.60      2.38 o 
   8  15  10       36.93       37.46      2.88 o 
  -9  16  10       17.59       19.45      3.02 o 
  -8  16  10       37.55       34.09      2.95 o 
  -7  16  10       28.23       28.65      2.77 o 
  -6  16  10        0.92        0.71      1.69 o 
  -5  16  10       20.50       26.57      2.53 o 
  -4  16  10       10.33       11.96      2.42 o 
  -3  16  10        5.02        3.35      1.87 o 
  -2  16  10       53.23       56.15      3.92 o 
  -1  16  10       55.45       60.97      7.67 o 
   0  16  10        3.71        5.75      1.57 o 
   1  16  10       46.83       50.18      3.36 o 
   2  16  10       31.96       32.27      3.00 o 
   3  16  10        5.95        4.33      1.80 o 
   4  16  10       24.69       21.64      2.36 o 
   5  16  10       15.22       14.88      1.77 o 
   6  16  10        4.06        6.72      1.65 o 
   7  16  10        9.65        8.46      1.80 o 
   8  16  10        4.42        2.87      1.71 o 
  -8  17  10        6.60        6.11      2.18 o 
  -7  17  10       45.97       49.68      3.35 o 
  -6  17  10        6.49        4.67      2.09 o 
  -5  17  10       10.44       14.16      2.25 o 
  -4  17  10       71.75       89.14      6.50 o 
  -3  17  10       13.34       13.86      4.28 o 
  -2  17  10        0.04        1.95      2.22 o 
  -1  17  10       67.11       78.80      4.47 o 
   0  17  10       71.01       85.33      8.83 o 
   1  17  10       96.00      103.96      4.99 o 
   2  17  10       42.90       38.56      3.21 o 
   3  17  10       22.79       23.16      3.31 o 
   4  17  10       58.59       65.62      4.20 o 
   5  17  10       43.48       40.42      2.34 o 
   6  17  10       13.52       11.95      1.80 o 
   7  17  10       28.80       26.48      3.15 o 
   8  17  10        0.04        2.11      1.79 o 
  -8  18  10       35.42       28.34      2.89 o 
  -7  18  10       13.14        8.72      2.51 o 
  -6  18  10        6.23        0.59      1.78 o 
  -5  18  10       53.15       48.13      2.80 o 
  -4  18  10       62.18       70.29      4.63 o 
  -3  18  10       53.32       62.94      4.31 o 
  -2  18  10       39.27       34.07      3.47 o 
  -1  18  10        7.37       11.25      2.62 o 
   0  18  10       53.96       59.63      4.12 o 
   1  18  10       16.22       20.23      3.01 o 
   2  18  10        4.96        3.98      2.71 o 
   3  18  10        4.32        3.59      2.47 o 
   4  18  10        7.81        8.50      2.41 o 
   5  18  10       41.23       38.89      2.62 o 
   6  18  10        2.42        3.34      1.60 o 
   7  18  10       52.89       49.51      2.80 o 
   8  18  10       35.61       38.15      3.06 o 
  -8  19  10       38.67       42.36      3.33 o 
  -7  19  10       18.42       20.11      2.74 o 
  -6  19  10       19.52       15.79      2.72 o 
  -5  19  10        3.27        4.31      2.57 o 
  -4  19  10       32.44       31.05      3.58 o 
  -3  19  10        6.93       10.00      2.72 o 
  -2  19  10       75.71       80.91      4.76 o 
  -1  19  10       70.56       78.27      4.61 o 
   0  19  10       32.96       31.59      3.43 o 
   1  19  10      104.42      124.99      8.63 o 
   2  19  10      107.48      108.49      8.24 o 
   3  19  10       44.65       45.83      3.64 o 
   4  19  10       26.54       24.11      4.38 o 
   5  19  10       53.69       56.73      4.28 o 
   6  19  10       63.22       60.73      3.15 o 
   7  19  10       80.86       89.36      3.45 o 
  -7  20  10       33.81       30.99      3.10 o 
  -6  20  10       30.88       30.58      3.19 o 
  -5  20  10       21.52       26.72      6.21 o 
  -4  20  10       66.25       64.15      4.58 o 
  -3  20  10       28.26       31.96      5.90 o 
  -2  20  10       54.92       57.92      4.34 o 
  -1  20  10      105.78      106.56     12.23 o 
   0  20  10       13.23       11.16      2.74 o 
   1  20  10       27.83       31.06      5.44 o 
   2  20  10        9.55       12.21      4.49 o 
   3  20  10        6.47       10.17      2.52 o 
   4  20  10       31.90       28.29      3.38 o 
   5  20  10       70.90       68.89      7.75 o 
   6  20  10        9.24        8.42      2.06 o 
   7  20  10        2.26        2.61      1.73 o 
  -7  21  10       35.98       32.98      4.12 o 
  -6  21  10        3.89       10.13      4.32 o 
  -5  21  10       22.27       28.95      3.82 o 
  -4  21  10        3.96        7.57      2.97 o 
  -3  21  10       15.92        8.60      2.81 o 
  -2  21  10       83.89       88.94      5.06 o 
  -1  21  10       38.05       39.67      3.89 o 
   0  21  10        0.79       -1.92      3.36 o 
   1  21  10       28.85       25.67      5.30 o 
   2  21  10      164.26      188.78     10.86 o 
   3  21  10       20.43       23.47      3.84 o 
   4  21  10       57.62       48.93      5.22 o 
   5  21  10       33.35       35.87      3.87 o 
   6  21  10        4.98        7.85      2.97 o 
  -7  22  10        6.41       11.25      3.02 o 
  -6  22  10        6.69        4.12      4.03 o 
  -5  22  10       73.29       74.58      7.19 o 
  -4  22  10       34.44       38.30      4.09 o 
  -3  22  10        4.76        6.63      4.68 o 
  -2  22  10        2.58        2.59      2.44 o 
  -1  22  10      104.25      109.49      9.37 o 
   0  22  10        2.36        1.30      3.81 o 
   1  22  10       66.58       54.22      6.83 o 
   2  22  10       12.31        2.28      3.89 o 
   3  22  10       20.22       16.04      3.62 o 
   4  22  10        7.50        5.26      4.19 o 
   5  22  10       21.07       20.58      3.41 o 
   6  22  10        3.12        5.76      2.88 o 
  -6  23  10       11.28        9.17      4.40 o 
  -5  23  10        2.15        5.36      3.01 o 
  -4  23  10       19.27       21.05      4.51 o 
  -3  23  10       22.42       27.46      3.68 o 
  -2  23  10       26.41       20.27      3.40 o 
  -1  23  10       27.04       24.34      5.25 o 
   0  23  10       10.97       12.19      4.63 o 
   1  23  10       33.74       35.23      6.04 o 
   2  23  10        9.21       10.78      4.82 o 
   3  23  10       11.44        9.10      3.28 o 
   4  23  10       24.20       27.45      4.39 o 
   5  23  10       16.70       14.21      3.13 o 
   6  23  10        5.92        6.46      2.97 o 
  -6  24  10        1.72        1.87      2.81 o 
  -5  24  10       50.63       56.78      4.79 o 
  -4  24  10       43.10       46.16      4.42 o 
  -3  24  10        7.30        7.60      2.92 o 
  -2  24  10       19.57       19.61      5.11 o 
  -1  24  10       55.36       53.79      6.77 o 
   0  24  10        9.49        7.95      4.54 o 
   1  24  10       56.48       60.82      7.28 o 
   2  24  10        6.64       12.61      5.02 o 
   3  24  10       20.65       13.64      3.64 o 
   4  24  10        1.81        0.23      2.94 o 
   5  24  10       50.93       52.23      5.61 o 
  -5  25  10        0.77        3.83      2.93 o 
  -4  25  10       54.23       56.55      4.72 o 
  -3  25  10       58.19       59.57      4.78 o 
  -2  25  10       16.45       12.30      4.80 o 
  -1  25  10       20.32       27.98      5.78 o 
   0  25  10       23.69       30.38      5.95 o 
   1  25  10        2.48       -0.17      3.95 o 
   2  25  10       11.20        8.15      4.68 o 
   3  25  10        7.46        1.73      3.78 o 
   4  25  10       52.90       40.36      8.00 o 
  -4  26  10        0.22        3.02      4.95 o 
  -3  26  10        9.25        8.91      4.43 o 
  -2  26  10       26.53       24.80      5.50 o 
  -1  26  10        8.89        4.91      4.17 o 
   0  26  10       12.06       13.85      5.13 o 
   1  26  10       38.66       38.00      6.40 o 
   2  26  10        6.41        8.72      4.51 o 
   3  26  10       39.51       29.01      4.91 o 
   4  26  10       16.42       16.88      4.05 o 
  -3  27  10        2.43        2.37      4.15 o 
  -2  27  10       13.06       16.56      5.33 o 
  -1  27  10        0.59        1.66      4.26 o 
   0  27  10        4.26       13.85      5.13 o 
   1  27  10        8.07       19.15      5.78 o 
   2  27  10       38.40       34.78      6.52 o 
   3  27  10       32.15       33.34      6.63 o 
  -2  28  10        7.41       16.70      5.19 o 
  -1  28  10       11.20        2.99      4.51 o 
   0  28  10       31.13       41.38      6.88 o 
   1  28  10       19.59       26.77      6.18 o 
 -10   0  11        7.70        8.35      3.27 o 
  -9   0  11        5.79        8.32      3.07 o 
  -8   0  11       21.03       18.96      3.70 o 
  -7   0  11       83.06       82.40      4.33 o 
  -6   0  11       29.10       27.83      2.84 o 
  -5   0  11        2.99       -0.43      2.07 o 
  -4   0  11        2.61        1.94      1.63 o 
  -3   0  11       24.52       24.63      2.51 o 
  -2   0  11        0.37       -1.18      2.28 o 
  -1   0  11        8.90        8.80      1.72 o 
   0   0  11      156.19      167.74     10.65 o 
   1   0  11      174.62      168.08      4.87 o 
   2   0  11        1.21        0.26      1.87 o 
   3   0  11      171.45      167.25      4.27 o 
   4   0  11      134.08      132.63      3.99 o 
   5   0  11       74.06       80.12      3.75 o 
   6   0  11       39.13       42.20      3.12 o 
   7   0  11       51.05       49.29      5.62 o 
   8   0  11       42.02       43.60      6.83 o 
   9   0  11        0.25        0.85      2.67 o 
 -10   1  11        2.97        3.79      2.24 o 
  -9   1  11       24.32       20.81      2.64 o 
  -8   1  11       32.41       33.43      2.57 o 
  -7   1  11       62.72       60.19      2.69 o 
  -6   1  11       35.84       30.23      2.08 o 
  -5   1  11       92.19       97.55      3.12 o 
  -4   1  11       87.14       80.26      2.80 o 
  -3   1  11       43.41       44.65      2.43 o 
  -2   1  11      288.11      276.13      5.61 o 
  -1   1  11       47.34       47.50      3.10 o 
   0   1  11      294.68      303.95      4.92 o 
   1   1  11       94.85       95.98      2.25 o 
   2   1  11      100.98       92.71      3.03 o 
   3   1  11      201.51      198.25      3.29 o 
   4   1  11      116.54      116.61      2.63 o 
   5   1  11       66.88       65.21      2.32 o 
   6   1  11       26.46       24.17      1.87 o 
   7   1  11       18.16       22.15      2.16 o 
   8   1  11       35.82       33.14      2.25 o 
   9   1  11        1.69        0.80      1.57 o 
 -10   2  11       11.02       12.26      2.56 o 
  -9   2  11        2.38        3.78      3.79 o 
  -8   2  11       36.64       41.24      3.42 o 
  -7   2  11       83.88       81.54      3.51 o 
  -6   2  11       77.90       79.21      2.93 o 
  -5   2  11       11.75       12.16      2.05 o 
  -4   2  11       24.55       24.84      1.86 o 
  -3   2  11       25.58       23.76      2.14 o 
  -2   2  11        1.37        4.76      1.38 o 
  -1   2  11       90.64       79.53      2.42 o 
   0   2  11       70.60       67.93      4.28 o 
   1   2  11        5.42        4.36      0.93 o 
   2   2  11      147.42      148.47      3.77 o 
   3   2  11       26.92       26.74      1.41 o 
   4   2  11        6.78        6.72      1.51 o 
   5   2  11        7.34        8.20      1.34 o 
   6   2  11       39.99       41.58      2.24 o 
   7   2  11       11.30        9.17      1.62 o 
   8   2  11        0.89        0.39      1.37 o 
   9   2  11       45.30       47.21      2.63 o 
 -10   3  11       18.37       13.34      2.65 o 
  -9   3  11        6.55        5.60      1.87 o 
  -8   3  11       56.76       59.58      3.18 o 
  -7   3  11       89.54       89.60      3.95 o 
  -6   3  11       69.60       57.82      2.76 o 
  -5   3  11       24.63       25.56      1.94 o 
  -4   3  11      142.23      146.76      4.23 o 
  -3   3  11      108.81      113.38      3.20 o 
  -2   3  11      148.49      140.18      3.87 o 
  -1   3  11       20.42       17.49      2.11 o 
   0   3  11      278.82      280.14      4.66 o 
   1   3  11       44.17       40.52      2.34 o 
   2   3  11       33.72       37.99      2.25 o 
   3   3  11       51.80       52.93      2.42 o 
   4   3  11      118.51      120.03      2.91 o 
   5   3  11       11.59       11.21      1.41 o 
   6   3  11       21.66       20.89      1.80 o 
   7   3  11        5.81        5.01      1.52 o 
   8   3  11       31.40       32.59      2.30 o 
   9   3  11        1.85        2.09      1.53 o 
 -10   4  11       18.18       16.68      2.71 o 
  -9   4  11       15.67       16.82      2.26 o 
  -8   4  11       14.52       16.26      2.21 o 
  -7   4  11       78.23       78.47      3.90 o 
  -6   4  11       55.41       54.55      2.94 o 
  -5   4  11      106.35       89.64      3.03 o 
  -4   4  11       52.30       52.70      3.21 o 
  -3   4  11       58.28       52.21      2.01 o 
  -2   4  11      188.55      182.45      4.46 o 
  -1   4  11      290.64      285.34      5.76 o 
   0   4  11        6.14        8.35      1.16 o 
   1   4  11      267.36      259.18      3.93 o 
   2   4  11        6.46        7.33      1.70 o 
   3   4  11       37.63       36.00      2.10 o 
   4   4  11        3.20        3.99      1.07 o 
   5   4  11      109.71      109.42      2.84 o 
   6   4  11       28.01       26.13      1.94 o 
   7   4  11       12.70       12.27      1.75 o 
   8   4  11        9.87       10.82      2.55 o 
   9   4  11       13.96       12.03      1.97 o 
 -10   5  11        2.78        3.30      2.15 o 
  -9   5  11       16.34       13.60      2.18 o 
  -8   5  11       30.35       28.20      4.09 o 
  -7   5  11       60.74       59.29      3.49 o 
  -6   5  11      151.77      161.86      4.73 o 
  -5   5  11      236.74      243.08      9.04 o 
  -4   5  11       30.25       25.65      1.61 o 
  -3   5  11       19.67       19.74      1.48 o 
  -2   5  11      108.51      108.38      4.10 o 
  -1   5  11        6.65        5.54      1.86 o 
   0   5  11       41.16       37.12      1.66 o 
   1   5  11       80.64       76.19      2.07 o 
   2   5  11      288.67      278.60      5.83 o 
   3   5  11       45.57       48.46      2.04 o 
   4   5  11        3.12        3.49      0.97 o 
   5   5  11       40.22       39.18      1.85 o 
   6   5  11      162.77      165.50      3.85 o 
   7   5  11      127.83      137.45      3.65 o 
   8   5  11        7.78        9.76      1.76 o 
   9   5  11        0.10        2.19      1.63 o 
 -10   6  11       34.18       40.46      2.98 o 
  -9   6  11       10.52        8.82      2.25 o 
  -8   6  11       13.30       16.02      2.49 o 
  -7   6  11       34.35       34.22      3.92 o 
  -6   6  11       70.31       78.73      3.50 o 
  -5   6  11      107.74      105.42      3.82 o 
  -4   6  11       15.89       21.62      1.68 o 
  -3   6  11       61.03       54.99      2.07 o 
  -2   6  11       32.51       31.44      2.15 o 
  -1   6  11       17.40       12.76      2.40 o 
   0   6  11       36.57       39.05      1.94 o 
   1   6  11       24.68       23.48      1.59 o 
   2   6  11       78.53       74.61      3.17 o 
   3   6  11       26.64       25.33      1.69 o 
   4   6  11        0.28        1.00      0.89 o 
   5   6  11       12.09       14.01      1.43 o 
   6   6  11       24.69       26.78      1.96 o 
   7   6  11       66.78       69.54      2.82 o 
   8   6  11        3.70        3.15      1.62 o 
   9   6  11       23.24       25.93      2.42 o 
 -10   7  11       16.04       22.61      2.87 o 
  -9   7  11       18.33       17.47      2.31 o 
  -8   7  11       56.34       55.31      3.18 o 
  -7   7  11        2.35        2.76      1.68 o 
  -6   7  11       32.54       34.68      2.78 o 
  -5   7  11       90.67       98.36      3.12 o 
  -4   7  11       54.32       58.80      2.47 o 
  -3   7  11       64.53       73.81      2.37 o 
  -2   7  11       97.59       98.72      5.37 o 
  -1   7  11       83.14       81.45      3.08 o 
   0   7  11        4.83        6.68      1.55 o 
   1   7  11      117.15      121.67      2.56 o 
   2   7  11        1.49        2.11      1.73 o 
   3   7  11       54.27       54.32      1.87 o 
   4   7  11       40.57       44.11      2.00 o 
   5   7  11       20.08       17.87      1.63 o 
   6   7  11        3.82        5.35      1.72 o 
   7   7  11       88.13       96.08      4.01 o 
   8   7  11        9.97       12.41      2.09 o 
   9   7  11        2.88        2.12      1.82 o 
 -10   8  11       30.40       35.63      4.16 o 
  -9   8  11        4.16        3.02      1.86 o 
  -8   8  11        7.95       12.67      3.21 o 
  -7   8  11       98.47      112.92      5.55 o 
  -6   8  11      104.92      109.11      4.07 o 
  -5   8  11        2.13        0.54      2.36 o 
  -4   8  11       23.59       19.49      1.74 o 
  -3   8  11       73.30       74.28      2.99 o 
  -2   8  11       33.10       31.66      2.19 o 
  -1   8  11       12.21       11.38      1.54 o 
   0   8  11       17.35       18.31      1.32 o 
   1   8  11       14.26       13.64      2.09 o 
   2   8  11       36.94       29.76      2.33 o 
   3   8  11      146.67      147.87      2.85 o 
   4   8  11      178.50      179.56      3.57 o 
   5   8  11       25.30       28.41      1.95 o 
   6   8  11       10.45        9.37      1.61 o 
   7   8  11        9.90       11.82      2.12 o 
   8   8  11        8.13        6.66      2.96 o 
   9   8  11        3.81        5.50      2.20 o 
  -9   9  11       17.98       19.34      2.47 o 
  -8   9  11        0.48        0.62      2.45 o 
  -7   9  11       23.72       27.22      2.87 o 
  -6   9  11       61.23       64.04      3.51 o 
  -5   9  11       93.85       93.70      3.69 o 
  -4   9  11       73.74       74.39      4.34 o 
  -3   9  11       33.19       37.88      2.09 o 
  -2   9  11        1.60        1.34      1.37 o 
  -1   9  11        7.73        7.54      1.85 o 
   0   9  11        3.86        2.87      1.00 o 
   1   9  11       14.95        9.47      1.95 o 
   2   9  11       25.61       20.86      2.13 o 
   3   9  11       46.22       43.65      2.15 o 
   4   9  11       30.25       32.10      1.85 o 
   5   9  11       45.45       46.51      2.33 o 
   6   9  11       63.47       63.73      3.16 o 
   7   9  11      127.20      134.06      4.51 o 
   8   9  11       10.06       11.94      2.15 o 
   9   9  11        8.28       10.56      2.17 o 
  -9  10  11        4.18        6.04      2.06 o 
  -8  10  11       11.93        8.36      2.10 o 
  -7  10  11       11.97       12.96      2.17 o 
  -6  10  11        7.85        8.53      1.98 o 
  -5  10  11       36.19       43.88      2.82 o 
  -4  10  11      159.50      159.85      4.78 o 
  -3  10  11        9.30        9.37      3.10 o 
  -2  10  11       20.84       22.36      2.04 o 
  -1  10  11       55.13       60.90      2.49 o 
   0  10  11       11.92       12.01      1.83 o 
   1  10  11       30.84       34.42      2.70 o 
   2  10  11       14.69       14.01      2.90 o 
   3  10  11        8.17        8.45      1.63 o 
   4  10  11        5.69        4.25      1.26 o 
   5  10  11        0.55        0.17      1.25 o 
   6  10  11       18.69       19.73      2.12 o 
   7  10  11        7.08        5.90      1.82 o 
   8  10  11        6.74        9.06      3.23 o 
   9  10  11       14.45       10.82      2.27 o 
  -9  11  11      101.91      102.35      4.31 o 
  -8  11  11       32.82       39.44      2.95 o 
  -7  11  11       30.14       35.08      2.84 o 
  -6  11  11       49.37       57.71      5.50 o 
  -5  11  11       95.46       99.66      5.29 o 
  -4  11  11       27.47       30.63      2.53 o 
  -3  11  11       12.23       14.16      3.47 o 
  -2  11  11       63.03       55.24      5.43 o 
  -1  11  11       12.71       15.76      1.71 o 
   0  11  11        0.98        1.26      1.18 o 
   1  11  11       71.27       79.63      3.70 o 
   2  11  11      105.81      110.45      4.29 o 
   3  11  11       23.36       25.70      2.29 o 
   4  11  11      101.42      111.20      2.94 o 
   5  11  11       60.31       56.47      2.53 o 
   6  11  11        4.74        4.62      1.63 o 
   7  11  11       84.79       78.24      4.30 o 
   8  11  11        8.88        9.81      1.94 o 
  -9  12  11        8.19       11.01      2.26 o 
  -8  12  11       65.50       73.15      4.16 o 
  -7  12  11       31.02       32.84      2.79 o 
  -6  12  11       93.73      106.14      4.22 o 
  -5  12  11       25.64       28.28      2.57 o 
  -4  12  11       14.93       17.72      2.24 o 
  -3  12  11       17.99       24.32      4.12 o 
  -2  12  11       24.05       24.24      2.92 o 
  -1  12  11        7.05        9.07      1.97 o 
   0  12  11        6.49        8.98      2.65 o 
   1  12  11       18.01       20.10      3.14 o 
   2  12  11        8.64        6.87      2.05 o 
   3  12  11       85.28       81.42      3.14 o 
   4  12  11       30.21       33.10      1.94 o 
   5  12  11       21.25       20.78      2.12 o 
   6  12  11       18.60       20.82      2.26 o 
   7  12  11        0.26       -1.35      1.45 o 
   8  12  11        2.20        2.72      1.80 o 
  -9  13  11       12.11       15.58      2.46 o 
  -8  13  11        3.29        3.30      2.21 o 
  -7  13  11       20.98       19.39      2.42 o 
  -6  13  11       27.88       23.92      2.57 o 
  -5  13  11       31.22       28.55      2.53 o 
  -4  13  11       50.62       51.88      3.13 o 
  -3  13  11       38.27       38.99      5.05 o 
  -2  13  11       24.25       24.01      2.96 o 
  -1  13  11       67.90       66.93      4.11 o 
   0  13  11       32.24       29.01      2.68 o 
   1  13  11       67.84       75.35      3.68 o 
   2  13  11       83.74       91.85      4.12 o 
   3  13  11      117.29      112.48      5.64 o 
   4  13  11      118.39      119.70      3.72 o 
   5  13  11        2.28        3.52      1.38 o 
   6  13  11       29.11       27.68      2.21 o 
   7  13  11        2.47        3.09      1.63 o 
   8  13  11       23.55       24.84      2.37 o 
  -9  14  11       10.11        8.48      3.24 o 
  -8  14  11        7.53        9.67      2.29 o 
  -7  14  11       12.13       12.08      2.27 o 
  -6  14  11       18.92       16.62      2.37 o 
  -5  14  11        7.08        5.89      1.97 o 
  -4  14  11      122.51      120.46      4.64 o 
  -3  14  11       55.15       59.65      4.16 o 
  -2  14  11       60.24       56.49      4.01 o 
  -1  14  11       82.24       74.28      4.38 o 
   0  14  11       14.23       12.74      2.19 o 
   1  14  11        1.03        2.21      2.16 o 
   2  14  11       14.65       12.48      2.28 o 
   3  14  11        0.03       -1.30      1.38 o 
   4  14  11       44.11       43.38      5.06 o 
   5  14  11       27.73       27.20      2.56 o 
   6  14  11       29.21       26.71      2.31 o 
   7  14  11       77.94       78.20      3.24 o 
   8  14  11       17.44       20.34      2.36 o 
  -8  15  11        9.94       16.57      2.45 o 
  -7  15  11      123.32      123.32      4.80 o 
  -6  15  11       39.78       42.07      3.13 o 
  -5  15  11       31.79       40.67      3.00 o 
  -4  15  11       91.28       87.48      6.74 o 
  -3  15  11        2.50        3.43      2.34 o 
  -2  15  11       61.46       49.55      6.83 o 
  -1  15  11        9.00        9.69      2.49 o 
   0  15  11       34.26       28.84      3.27 o 
   1  15  11       79.43       71.82      3.73 o 
   2  15  11       62.18       64.15      3.68 o 
   3  15  11       15.46       21.50      2.36 o 
   4  15  11       92.61       97.16      6.05 o 
   5  15  11       30.47       32.38      2.24 o 
   6  15  11       40.24       43.87      2.53 o 
   7  15  11       22.70       26.59      2.32 o 
   8  15  11       10.71        9.76      1.99 o 
  -8  16  11        4.95        7.19      2.20 o 
  -7  16  11       34.97       39.97      3.15 o 
  -6  16  11       52.55       56.67      3.54 o 
  -5  16  11       27.56       28.83      2.77 o 
  -4  16  11       33.28       25.42      4.63 o 
  -3  16  11        5.11        6.04      3.98 o 
  -2  16  11       33.41       37.75      8.72 o 
  -1  16  11       78.46       92.95      5.90 o 
   0  16  11       14.97       15.68      2.91 o 
   1  16  11       94.68       96.29      4.24 o 
   2  16  11       19.18       25.14      2.78 o 
   3  16  11       14.80       13.16      2.67 o 
   4  16  11       15.56       11.47      2.61 o 
   5  16  11        5.89        4.35      2.54 o 
   6  16  11        3.72        3.03      1.59 o 
   7  16  11        5.51        6.84      1.81 o 
  -8  17  11        2.45        4.79      4.30 o 
  -7  17  11       35.66       34.34      3.13 o 
  -6  17  11       13.64        8.23      2.20 o 
  -5  17  11       23.01       20.42      4.82 o 
  -4  17  11        4.79        5.36      3.64 o 
  -3  17  11        1.29       -0.74      2.11 o 
  -2  17  11       59.94       73.49      6.36 o 
  -1  17  11       59.21       48.04      3.98 o 
   0  17  11       11.01       10.57      2.66 o 
   1  17  11       48.70       51.88      4.08 o 
   2  17  11       12.93       11.19      2.38 o 
   3  17  11       17.80       18.26      3.62 o 
   4  17  11       18.96       23.24      3.18 o 
   5  17  11        1.78       -1.48      2.22 o 
   6  17  11       20.58       23.10      2.20 o 
   7  17  11       21.35       22.48      2.27 o 
  -8  18  11       21.17       17.69      5.02 o 
  -7  18  11       10.98       15.69      2.94 o 
  -6  18  11       19.10       13.24      2.50 o 
  -5  18  11       25.21       23.58      5.05 o 
  -4  18  11       10.37        5.41      3.84 o 
  -3  18  11        8.77       13.49      3.02 o 
  -2  18  11       40.30       47.95      4.06 o 
  -1  18  11       88.16      101.03      5.36 o 
   0  18  11        6.05        9.35      4.26 o 
   1  18  11       41.79       44.59      3.92 o 
   2  18  11       22.18       24.09      5.39 o 
   3  18  11       36.26       36.49      4.34 o 
   4  18  11       24.60       27.63      3.87 o 
   5  18  11       18.88       23.72      4.70 o 
   6  18  11       38.89       36.22      4.02 o 
   7  18  11       46.34       44.40      2.82 o 
  -7  19  11       62.99       71.62      4.04 o 
  -6  19  11       29.09       32.39      3.81 o 
  -5  19  11       13.62       17.63      4.85 o 
  -4  19  11       36.95       40.91      3.97 o 
  -3  19  11       53.99       55.83      4.43 o 
  -2  19  11       33.86       29.34      4.15 o 
  -1  19  11       32.20       38.05      7.07 o 
   0  19  11       11.06       14.67      3.06 o 
   1  19  11        6.43        9.48      4.40 o 
   2  19  11       29.34       15.63      5.02 o 
   3  19  11       72.72       80.62      7.24 o 
   4  19  11       24.83       14.91      3.06 o 
   5  19  11       47.95       53.33      4.38 o 
   6  19  11       43.79       52.54      4.61 o 
  -7  20  11        2.33        3.30      2.32 o 
  -6  20  11       57.99       55.66      6.88 o 
  -5  20  11       60.74       61.44      6.88 o 
  -4  20  11       42.95       59.95      4.73 o 
  -3  20  11        9.60       16.66      3.51 o 
  -2  20  11       13.89       18.99      3.36 o 
  -1  20  11        0.14        2.43      3.13 o 
   0  20  11        8.90        7.00      2.68 o 
   1  20  11       68.42       76.93      7.64 o 
   2  20  11        2.82        7.62      4.40 o 
   3  20  11        4.65       10.72      4.99 o 
   4  20  11       52.98       60.43      4.44 o 
   5  20  11       55.49       53.86      4.49 o 
   6  20  11        1.95        0.86      4.19 o 
  -6  21  11       18.52       17.57      5.13 o 
  -5  21  11       14.55       16.42      4.91 o 
  -4  21  11       55.41       59.50      6.53 o 
  -3  21  11       13.58        9.56      3.05 o 
  -2  21  11       65.87       74.45      5.88 o 
  -1  21  11        3.42        6.42      2.75 o 
   0  21  11       46.60       36.56      6.09 o 
   1  21  11        2.03        7.36      4.49 o 
   2  21  11       81.10       84.18      8.29 o 
   3  21  11       27.83       22.26      5.53 o 
   4  21  11       19.42       20.52      3.35 o 
   5  21  11        4.67       11.74      5.05 o 
   6  21  11        9.17        7.17      3.02 o 
  -6  22  11       14.30       17.26      5.11 o 
  -5  22  11        7.73       12.52      4.60 o 
  -4  22  11        9.04       13.58      3.20 o 
  -3  22  11       11.87       12.25      3.19 o 
  -2  22  11       17.54       13.10      3.13 o 
  -1  22  11       31.71       39.04      4.03 o 
   0  22  11       28.62       25.95      5.64 o 
   1  22  11       50.46       49.48      6.88 o 
   2  22  11        0.83        1.02      3.81 o 
   3  22  11        5.74        4.49      4.49 o 
   4  22  11       30.80       27.05      4.33 o 
   5  22  11       39.08       40.77      4.21 o 
  -5  23  11        8.47       11.06      4.74 o 
  -4  23  11       30.73       40.12      5.02 o 
  -3  23  11        8.80        9.41      4.09 o 
  -2  23  11       11.23       15.34      3.20 o 
  -1  23  11       14.48        5.84      4.37 o 
   0  23  11       10.96       14.22      4.85 o 
   1  23  11       12.18        8.35      4.46 o 
   2  23  11        6.66        8.74      4.94 o 
   3  23  11        7.75        7.84      4.71 o 
   4  23  11       19.17       13.40      3.64 o 
   5  23  11       25.28       21.11      4.39 o 
  -5  24  11        4.50        6.56      4.19 o 
  -4  24  11        1.17        4.16      2.90 o 
  -3  24  11        4.23        5.66      2.98 o 
  -2  24  11        0.19        3.16      4.32 o 
  -1  24  11       15.72       22.31      5.64 o 
   0  24  11        8.77        8.58      4.54 o 
   1  24  11        4.84       -0.45      4.15 o 
   2  24  11       22.28       20.96      5.87 o 
   3  24  11       14.83       11.00      5.42 o 
   4  24  11       35.07       37.08      4.95 o 
  -4  25  11       41.34       35.93      4.30 o 
  -3  25  11        0.23        2.41      2.92 o 
  -2  25  11        3.26        2.68      4.23 o 
  -1  25  11       11.31       16.53      5.42 o 
   0  25  11        9.71       16.36      5.56 o 
   1  25  11       30.52       35.71      6.49 o 
   2  25  11        3.93        6.85      4.80 o 
   3  25  11       20.08       18.87      5.78 o 
  -3  26  11       31.74       42.06      6.54 o 
  -2  26  11        3.42        5.47      4.63 o 
  -1  26  11       27.70       21.16      5.75 o 
   0  26  11       21.34       23.02      5.98 o 
   1  26  11       22.11       28.66      6.18 o 
   2  26  11       33.71       29.59      6.12 o 
  -1  27  11       14.95       16.67      5.78 o 
   0  27  11        7.14       11.37      5.16 o 
   1  27  11        8.43        6.32      5.08 o 
  -9   0  12        2.66        0.65      2.79 o 
  -8   0  12      112.00      107.90      6.97 o 
  -7   0  12        5.21        3.94      2.09 o 
  -6   0  12        1.39       -1.29      1.87 o 
  -5   0  12      101.68      109.98      4.92 o 
  -4   0  12      271.01      266.32      7.45 o 
  -3   0  12      164.56      153.67     15.97 o 
  -2   0  12        0.00        0.84      1.73 o 
  -1   0  12       27.84       31.63      5.91 o 
   0   0  12       65.59       57.88      4.05 o 
   1   0  12       11.35       17.43      4.09 o 
   2   0  12      239.01      238.45      9.21 o 
   3   0  12       98.61       99.47      5.42 o 
   4   0  12        3.65        4.17      1.57 o 
   5   0  12      172.39      175.33      5.59 o 
   6   0  12        5.05        4.92      2.08 o 
   7   0  12        0.01       -0.12      2.01 o 
   8   0  12        3.54        3.63      2.27 o 
   9   0  12       29.33       34.43      3.55 o 
  -9   1  12       35.28       35.41      3.34 o 
  -8   1  12        4.09        8.18      2.24 o 
  -7   1  12       15.90       13.40      2.77 o 
  -6   1  12       10.23       12.84      1.78 o 
  -5   1  12       12.27       11.42      1.98 o 
  -4   1  12       44.57       44.32      2.37 o 
  -3   1  12        6.43        4.73      1.42 o 
  -2   1  12      373.37      393.23      6.20 o 
  -1   1  12       50.60       59.31      2.66 o 
   0   1  12       35.55       35.36      1.86 o 
   1   1  12      251.97      271.04      8.15 o 
   2   1  12       68.86       74.18      3.94 o 
   3   1  12       26.95       21.39      3.19 o 
   4   1  12       55.65       50.93      2.12 o 
   5   1  12       91.51       90.67      2.95 o 
   6   1  12       37.68       39.81      3.95 o 
   7   1  12        8.62        7.53      1.67 o 
   8   1  12       14.66       13.56      1.89 o 
   9   1  12        1.79        1.12      1.59 o 
  -9   2  12       48.58       44.94      3.66 o 
  -8   2  12       13.63       15.24      2.17 o 
  -7   2  12       21.21       18.77      2.74 o 
  -6   2  12       45.37       39.34      2.40 o 
  -5   2  12       58.11       63.96      2.78 o 
  -4   2  12      119.79      129.12      3.95 o 
  -3   2  12      214.73      225.51      4.14 o 
  -2   2  12        0.59        0.21      1.39 o 
  -1   2  12      354.66      355.10      5.75 o 
   0   2  12       42.75       40.25      1.99 o 
   1   2  12      274.33      283.22      8.35 o 
   2   2  12      189.04      195.56      4.60 o 
   3   2  12       52.32       53.77      2.94 o 
   4   2  12       30.16       25.58      1.68 o 
   5   2  12       68.66       66.43      2.65 o 
   6   2  12        1.30        0.87      1.96 o 
   7   2  12       32.30       31.26      2.26 o 
   8   2  12       25.20       24.22      2.14 o 
   9   2  12        4.12        5.86      1.77 o 
  -9   3  12        7.76        9.00      2.50 o 
  -8   3  12        0.21       -0.96      1.60 o 
  -7   3  12        4.24        2.96      1.72 o 
  -6   3  12       22.83       27.02      3.03 o 
  -5   3  12       35.49       33.71      2.24 o 
  -4   3  12       65.93       62.48      2.74 o 
  -3   3  12       33.54       33.09      4.10 o 
  -2   3  12      133.91      141.14      4.13 o 
  -1   3  12       81.77       79.24      2.69 o 
   0   3  12       63.19       66.80      2.34 o 
   1   3  12       50.74       55.01      3.59 o 
   2   3  12       39.60       48.84      3.24 o 
   3   3  12       74.36       71.97      5.40 o 
   4   3  12       11.75       13.40      1.44 o 
   5   3  12       26.15       27.24      2.24 o 
   6   3  12       27.89       28.69      2.12 o 
   7   3  12       28.73       27.33      2.19 o 
   8   3  12       62.42       64.02      2.94 o 
   9   3  12       23.66       28.67      2.39 o 
  -9   4  12       17.85       17.07      2.38 o 
  -8   4  12       75.21       68.45      3.58 o 
  -7   4  12        4.16        5.03      1.88 o 
  -6   4  12       16.57       15.41      2.15 o 
  -5   4  12       12.64       12.22      1.76 o 
  -4   4  12       54.01       58.90      2.68 o 
  -3   4  12       14.14       10.33      2.36 o 
  -2   4  12       15.12       19.96      2.15 o 
  -1   4  12       85.35       85.13      3.31 o 
   0   4  12       14.61       14.18      1.48 o 
   1   4  12       36.60       39.62      3.00 o 
   2   4  12       98.78       97.92      4.22 o 
   3   4  12       76.75       77.12      3.46 o 
   4   4  12       35.70       34.78      2.33 o 
   5   4  12      111.84      107.93      3.18 o 
   6   4  12       30.69       25.48      2.04 o 
   7   4  12       24.95       25.75      2.20 o 
   8   4  12       48.45       50.76      2.72 o 
   9   4  12       23.07       23.23      2.40 o 
  -9   5  12       21.05       16.39      2.38 o 
  -8   5  12       39.88       41.38      3.02 o 
  -7   5  12      111.06      113.69      4.30 o 
  -6   5  12       12.72       14.15      2.12 o 
  -5   5  12       21.57       23.04      2.63 o 
  -4   5  12       27.12       30.91      2.16 o 
  -3   5  12       32.83       26.63      3.01 o 
  -2   5  12      224.33      223.45      6.94 o 
  -1   5  12       34.04       36.67      2.52 o 
   0   5  12       18.75       13.12      1.49 o 
   1   5  12       51.90       56.84      3.57 o 
   2   5  12      260.39      259.94      6.71 o 
   3   5  12        3.30        3.99      1.73 o 
   4   5  12       84.27       81.72      2.43 o 
   5   5  12       83.72       82.53      3.52 o 
   6   5  12       14.06       15.82      2.55 o 
   7   5  12       13.58       16.21      1.94 o 
   8   5  12       18.13       16.89      2.73 o 
  -9   6  12       35.63       38.20      2.94 o 
  -8   6  12        0.37        0.62      1.76 o 
  -7   6  12       16.78       15.53      3.38 o 
  -6   6  12       38.88       31.03      2.69 o 
  -5   6  12      114.13      113.73      4.14 o 
  -4   6  12        8.33        9.64      1.66 o 
  -3   6  12      148.35      143.54      5.68 o 
  -2   6  12       53.08       43.78      3.52 o 
  -1   6  12       36.99       37.65      4.82 o 
   0   6  12        0.07        1.04      1.16 o 
   1   6  12        3.12        5.09      2.60 o 
   2   6  12      130.47      136.60      4.86 o 
   3   6  12      120.61      122.50      4.22 o 
   4   6  12        9.32       11.05      1.47 o 
   5   6  12        2.10        3.59      1.47 o 
   6   6  12        2.29        1.80      1.49 o 
   7   6  12       14.07       13.35      2.11 o 
   8   6  12        1.51        2.63      2.03 o 
  -9   7  12        6.06        6.43      2.13 o 
  -8   7  12       26.97       25.27      2.61 o 
  -7   7  12       36.16       33.76      2.80 o 
  -6   7  12       25.49       25.65      2.53 o 
  -5   7  12       48.38       50.51      3.06 o 
  -4   7  12       13.80       16.33      2.44 o 
  -3   7  12       45.12       46.73      3.61 o 
  -2   7  12       53.74       45.53      3.64 o 
  -1   7  12        4.35        7.88      2.30 o 
   0   7  12        8.55        8.17      1.27 o 
   1   7  12       13.01        8.79      2.09 o 
   2   7  12       76.40       74.61      3.96 o 
   3   7  12       21.00       22.65      2.72 o 
   4   7  12      218.90      225.58      4.17 o 
   5   7  12       33.81       36.04      2.25 o 
   6   7  12        5.29        7.61      1.75 o 
   7   7  12       91.80       91.52      3.61 o 
   8   7  12       25.97       24.05      2.62 o 
  -9   8  12       16.28       16.36      2.45 o 
  -8   8  12       13.16       14.30      2.37 o 
  -7   8  12       32.57       33.87      2.86 o 
  -6   8  12       26.63       22.35      2.43 o 
  -5   8  12       10.62        9.07      2.00 o 
  -4   8  12      306.51      311.39      6.88 o 
  -3   8  12       61.36       73.92      4.61 o 
  -2   8  12       35.44       33.73      3.29 o 
  -1   8  12       18.05       12.80      2.61 o 
   0   8  12       25.62       27.94      2.63 o 
   1   8  12       19.17       21.73      3.05 o 
   2   8  12       22.58       24.75      3.51 o 
   3   8  12       69.93       72.01      3.51 o 
   4   8  12       15.82       13.75      1.59 o 
   5   8  12       92.04       90.01      3.07 o 
   6   8  12       27.56       25.12      2.28 o 
   7   8  12       14.43       11.08      2.38 o 
   8   8  12        1.00        2.10      1.95 o 
  -9   9  12       20.76       26.91      2.82 o 
  -8   9  12        5.43        5.58      1.98 o 
  -7   9  12      171.23      186.82      5.51 o 
  -6   9  12       13.86       14.88      2.30 o 
  -5   9  12       62.96       69.95      3.51 o 
  -4   9  12       34.00       38.28      2.79 o 
  -3   9  12       31.60       25.11      4.20 o 
  -2   9  12       22.30       24.84      3.08 o 
  -1   9  12       29.17       29.77      3.28 o 
   0   9  12        0.47       -0.86      1.02 o 
   1   9  12        8.18        7.65      2.00 o 
   2   9  12      117.39      119.01      4.69 o 
   3   9  12       40.20       41.90      2.92 o 
   4   9  12      243.17      235.38      6.28 o 
   5   9  12       91.92       96.54      3.16 o 
   6   9  12       21.03       22.15      2.05 o 
   7   9  12       33.50       32.67      2.86 o 
   8   9  12       46.64       49.22      3.32 o 
  -9  10  12        6.66        9.76      2.36 o 
  -8  10  12       87.97       89.47      4.14 o 
  -7  10  12       54.13       58.13      3.55 o 
  -6  10  12       50.58       50.21      3.77 o 
  -5  10  12      127.04      126.38      4.52 o 
  -4  10  12       34.55       36.01      3.32 o 
  -3  10  12       13.52        6.85      3.30 o 
  -2  10  12       58.98       52.23      3.85 o 
  -1  10  12       58.00       55.70      3.30 o 
   0  10  12       16.63       17.10      1.47 o 
   1  10  12       77.99       76.69      4.52 o 
   2  10  12       33.56       36.41      4.54 o 
   3  10  12       17.35       14.26      2.20 o 
   4  10  12       57.47       61.94      3.44 o 
   5  10  12       88.24       99.92      3.88 o 
   6  10  12       12.72       10.98      2.42 o 
   7  10  12       83.53       81.63      3.88 o 
   8  10  12       30.13       26.23      3.05 o 
  -9  11  12        1.12        5.39      4.03 o 
  -8  11  12       26.79       27.38      3.71 o 
  -7  11  12       53.09       48.82      4.68 o 
  -6  11  12       12.80        8.36      2.25 o 
  -5  11  12       22.22       27.10      2.66 o 
  -4  11  12        0.39        2.76      2.88 o 
  -3  11  12       65.66       63.27      5.87 o 
  -2  11  12      106.46      111.54      7.25 o 
  -1  11  12      184.29      188.24      5.44 o 
   0  11  12       52.47       59.66      3.47 o 
   1  11  12       40.61       40.11      3.11 o 
   2  11  12      100.01       98.20      4.38 o 
   3  11  12       27.49       30.91      2.67 o 
   4  11  12       21.57       20.09      2.55 o 
   5  11  12       16.32       19.85      2.40 o 
   6  11  12       12.12        7.75      1.84 o 
   7  11  12       45.93       53.57      3.39 o 
   8  11  12       15.23       15.39      2.53 o 
  -8  12  12        0.73       -0.34      1.97 o 
  -7  12  12        5.99        9.19      2.51 o 
  -6  12  12       52.10       58.41      3.51 o 
  -5  12  12        0.87        2.46      1.77 o 
  -4  12  12       24.19       22.85      4.68 o 
  -3  12  12        2.62        1.35      3.13 o 
  -2  12  12       24.82       18.45      4.20 o 
  -1  12  12        6.77        5.40      1.96 o 
   0  12  12       17.71       21.90      2.54 o 
   1  12  12       13.09       14.45      2.41 o 
   2  12  12       36.04       36.93      3.48 o 
   3  12  12       33.75       32.91      3.19 o 
   4  12  12       31.94       31.06      2.86 o 
   5  12  12       10.31        8.47      2.49 o 
   6  12  12       12.01        7.89      1.77 o 
   7  12  12       29.16       28.06      2.42 o 
   8  12  12        0.25        0.16      1.79 o 
  -8  13  12        4.63        5.02      2.12 o 
  -7  13  12       24.65       27.08      2.90 o 
  -6  13  12        4.97        3.70      1.96 o 
  -5  13  12       15.93       18.93      2.91 o 
  -4  13  12        8.30       10.18      4.06 o 
  -3  13  12       27.19       28.27      4.82 o 
  -2  13  12       34.60       37.38      5.19 o 
  -1  13  12       16.44       12.81      6.42 o 
   0  13  12        8.81       10.11      2.25 o 
   1  13  12       92.23       88.42      4.11 o 
   2  13  12        5.90        8.78      2.32 o 
   3  13  12       44.73       47.71      5.48 o 
   4  13  12      124.48      122.87      4.51 o 
   5  13  12       49.17       55.97      6.81 o 
   6  13  12       15.17       16.22      2.02 o 
   7  13  12        2.56        5.11      1.90 o 
  -8  14  12       72.51       78.16      7.43 o 
  -7  14  12       30.82       32.39      4.87 o 
  -6  14  12        1.57        2.54      2.05 o 
  -5  14  12       55.43       57.55      4.24 o 
  -4  14  12      237.19      269.45     12.13 o 
  -3  14  12       64.86       61.41      6.12 o 
  -2  14  12        2.01        2.73      2.26 o 
  -1  14  12       91.34      107.71      5.37 o 
   0  14  12       10.16       16.09      2.95 o 
   1  14  12        3.67        8.16      2.30 o 
   2  14  12       21.56       23.59      2.85 o 
   3  14  12       41.02       41.79      3.49 o 
   4  14  12       16.42       16.90      2.98 o 
   5  14  12       54.22       56.88      4.38 o 
   6  14  12       31.22       31.46      2.57 o 
   7  14  12       55.84       58.61      3.33 o 
  -8  15  12       13.02       15.60      2.70 o 
  -7  15  12        2.69        3.23      2.30 o 
  -6  15  12       22.90       26.47      2.91 o 
  -5  15  12        3.05        4.15      3.50 o 
  -4  15  12        9.08        2.68      3.67 o 
  -3  15  12       70.97       60.88      6.29 o 
  -2  15  12       36.55       34.43      3.70 o 
  -1  15  12       39.32       48.20      4.04 o 
   0  15  12       72.42       72.21     10.71 o 
   1  15  12       96.48      107.76      5.27 o 
   2  15  12       39.16       42.83      3.43 o 
   3  15  12       53.74       58.07      5.61 o 
   4  15  12       14.84       19.81      3.97 o 
   5  15  12       46.91       43.74      4.04 o 
   6  15  12       43.82       41.39      3.45 o 
   7  15  12       13.58       16.05      2.67 o 
  -7  16  12       16.66       17.06      2.68 o 
  -6  16  12       11.17       14.97      3.22 o 
  -5  16  12       25.86       21.52      5.11 o 
  -4  16  12       27.11       22.91      4.91 o 
  -3  16  12       51.49       46.26      5.75 o 
  -2  16  12       17.58       20.38      3.29 o 
  -1  16  12       31.65       33.42      4.06 o 
   0  16  12       64.82       79.25      4.96 o 
   1  16  12       50.17       54.16      4.40 o 
   2  16  12        6.60        1.20      2.15 o 
   3  16  12       32.26       39.32      4.63 o 
   4  16  12       28.94       33.88      4.63 o 
   5  16  12       32.23       38.70      4.03 o 
   6  16  12        3.06        1.40      2.61 o 
   7  16  12       11.46       14.02      2.14 o 
  -7  17  12       46.35       40.25      3.35 o 
  -6  17  12        0.68        1.83      3.84 o 
  -5  17  12        5.02       14.58      4.49 o 
  -4  17  12       31.19       24.46      5.19 o 
  -3  17  12       43.25       52.22      6.12 o 
  -2  17  12       21.43       17.70      3.22 o 
  -1  17  12       30.04       29.26      3.63 o 
   0  17  12        1.96        1.40      2.58 o 
   1  17  12       70.85       78.65      5.17 o 
   2  17  12       45.69       53.03      3.77 o 
   3  17  12       89.05       80.46      9.20 o 
   4  17  12       57.62       64.74      5.72 o 
   5  17  12       65.75       67.85      6.07 o 
   6  17  12        8.99        9.08      4.11 o 
  -7  18  12        4.28        5.95      3.79 o 
  -6  18  12        1.40        0.82      4.06 o 
  -5  18  12       92.83      110.44      8.52 o 
  -4  18  12       64.55       80.48      7.53 o 
  -3  18  12        8.26       11.06      7.46 o 
  -2  18  12        6.09        6.20      2.70 o 
  -1  18  12       13.38       15.15      3.23 o 
   0  18  12       34.24       35.55     11.65 o 
   1  18  12       43.73       45.66      4.22 o 
   2  18  12       10.58       13.46      5.39 o 
   3  18  12       13.74       24.63      4.23 o 
   4  18  12        1.33       -2.90      2.90 o 
   5  18  12        3.24        2.72      2.63 o 
   6  18  12       14.71       11.05      4.09 o 
  -6  19  12        8.44        7.70      4.34 o 
  -5  19  12       14.64       15.23      4.85 o 
  -4  19  12        4.63        4.77      3.89 o 
  -3  19  12       20.59       21.00      3.54 o 
  -2  19  12       49.42       49.09      4.40 o 
  -1  19  12       25.05       29.28      3.75 o 
   0  19  12       14.96       15.42      4.92 o 
   1  19  12       12.63       11.90      3.02 o 
   2  19  12       87.11       86.49      8.74 o 
   3  19  12       45.36       45.19      5.77 o 
   4  19  12       12.62       11.38      3.85 o 
   5  19  12       14.70       11.08      3.07 o 
   6  19  12       16.22       18.94      3.66 o 
  -6  20  12       15.08       11.45      4.68 o 
  -5  20  12        0.50        4.17      4.09 o 
  -4  20  12       87.90       79.66      7.59 o 
  -3  20  12        5.43        6.00      2.84 o 
  -2  20  12        5.86        5.54      2.93 o 
  -1  20  12        1.88        0.96      2.73 o 
   0  20  12       37.17       43.97      4.29 o 
   1  20  12        3.58        0.65      4.17 o 
   2  20  12       14.13        6.74      4.57 o 
   3  20  12       29.52       33.34      6.63 o 
   4  20  12        2.50        7.02      4.84 o 
   5  20  12       10.99       13.19      3.21 o 
  -5  21  12        3.05        3.27      4.15 o 
  -4  21  12       26.06       17.74      4.99 o 
  -3  21  12       66.22       63.98      4.92 o 
  -2  21  12       17.35       18.01      3.56 o 
  -1  21  12        6.50       10.55      3.08 o 
   0  21  12       20.23       27.05      5.78 o 
   1  21  12       25.62       23.92      5.92 o 
   2  21  12        5.21        7.79      4.85 o 
   3  21  12        0.30       12.33      5.16 o 
   4  21  12       43.80       30.35      6.54 o 
   5  21  12       10.89       13.86      3.30 o 
  -5  22  12       82.10      108.15      8.91 o 
  -4  22  12        9.51       14.67      4.94 o 
  -3  22  12       27.25       31.31      4.10 o 
  -2  22  12       24.59       27.82      3.99 o 
  -1  22  12       32.27       47.63      8.66 o 
   0  22  12        2.37        0.90      4.17 o 
   1  22  12       20.01       18.90      5.90 o 
   2  22  12       17.27       19.86      5.98 o 
   3  22  12       23.22       24.18      6.29 o 
   4  22  12       25.22       27.36      6.32 o 
  -4  23  12        7.01       11.14      4.77 o 
  -3  23  12        0.95        3.50      2.95 o 
  -2  23  12        4.17        9.05      3.22 o 
  -1  23  12        0.28        3.98      4.15 o 
   0  23  12       23.30       15.68      5.39 o 
   1  23  12        4.28        7.36      4.63 o 
   2  23  12       27.96       29.87      6.54 o 
   3  23  12       15.33       17.18      5.84 o 
  -3  24  12        3.78        4.71      3.89 o 
  -2  24  12        4.23        6.04      4.71 o 
  -1  24  12       18.09       20.65      5.59 o 
   0  24  12        8.40        3.81      4.49 o 
   1  24  12       68.20       70.58      8.27 o 
   2  24  12       22.12       25.95      6.40 o 
  -2  25  12       33.02       30.21      6.54 o 
  -1  25  12       87.00      109.03      9.65 o 
   0  25  12       17.69       20.54      5.84 o 
   1  25  12        2.10        7.73      4.88 o 
  -9   0  13       25.77       34.22      5.13 o 
  -8   0  13        1.05        0.93      2.96 o 
  -7   0  13        1.30        3.10      2.22 o 
  -6   0  13        2.77       -0.86      2.60 o 
  -5   0  13      169.66      170.18      8.38 o 
  -4   0  13       34.22       30.57      3.17 o 
  -3   0  13       57.78       45.33      5.28 o 
  -2   0  13        1.65        3.55      3.16 o 
  -1   0  13       47.63       44.23      5.42 o 
   0   0  13       22.87       21.91      3.05 o 
   1   0  13       99.46       85.87      7.17 o 
   2   0  13      162.13      170.64      9.93 o 
   3   0  13      186.42      179.13      7.57 o 
   4   0  13        1.50        4.49      3.95 o 
   5   0  13        0.70        1.31      1.95 o 
   6   0  13       96.41      104.53      4.78 o 
   7   0  13        4.11        2.70      2.20 o 
   8   0  13       10.41       13.05      2.86 o 
  -9   1  13        3.63        3.84      2.53 o 
  -8   1  13        1.19        1.82      2.23 o 
  -7   1  13       11.73       16.84      4.71 o 
  -6   1  13       40.66       38.75      2.55 o 
  -5   1  13       31.92       33.16      3.99 o 
  -4   1  13       19.89       18.56      1.98 o 
  -3   1  13       41.61       42.83      6.71 o 
  -2   1  13       89.62       84.58      5.40 o 
  -1   1  13       83.27       75.60      4.60 o 
   0   1  13      108.38      107.99      3.04 o 
   1   1  13       21.98       31.85      4.33 o 
   2   1  13        4.70        5.15      2.59 o 
   3   1  13        9.99        8.09      2.06 o 
   4   1  13       21.40       16.31      4.53 o 
   5   1  13       40.74       39.27      2.32 o 
   6   1  13       12.72       16.78      1.97 o 
   7   1  13        4.90        4.52      1.62 o 
   8   1  13       53.29       57.58      3.00 o 
  -9   2  13        1.92        3.44      3.54 o 
  -8   2  13       52.47       53.76      3.35 o 
  -7   2  13       17.09       19.35      3.12 o 
  -6   2  13       31.38       38.28      2.52 o 
  -5   2  13       57.92       62.85      2.96 o 
  -4   2  13       39.61       39.98      2.50 o 
  -3   2  13       35.43       29.87      5.42 o 
  -2   2  13       11.40        8.77      2.36 o 
  -1   2  13      134.62      132.25      5.74 o 
   0   2  13       17.18       14.94      3.22 o 
   1   2  13      121.08      138.04      6.15 o 
   2   2  13       22.54       22.77      6.33 o 
   3   2  13        9.03        9.04      2.64 o 
   4   2  13       16.45       13.69      6.43 o 
   5   2  13        1.01        2.89      1.44 o 
   6   2  13       83.61       85.82      3.15 o 
   7   2  13        2.19        3.74      1.60 o 
   8   2  13        6.69        7.96      1.86 o 
  -9   3  13       50.52       51.03      4.13 o 
  -8   3  13        9.53        7.07      3.46 o 
  -7   3  13        7.89        6.56      2.16 o 
  -6   3  13       28.94       28.23      2.65 o 
  -5   3  13       10.47        9.77      1.82 o 
  -4   3  13       27.77       33.42      3.57 o 
  -3   3  13       47.80       50.70     10.41 o 
  -2   3  13       59.21       56.22      4.10 o 
  -1   3  13        1.05        2.56      2.10 o 
   0   3  13       39.45       40.52      2.08 o 
   1   3  13      101.92      106.38     10.99 o 
   2   3  13       53.26       49.72      3.89 o 
   3   3  13       21.81       23.70      3.18 o 
   4   3  13      187.07      190.45      6.31 o 
   5   3  13       52.59       48.75      2.82 o 
   6   3  13        4.83        3.86      1.60 o 
   7   3  13       10.31        5.63      1.71 o 
   8   3  13       25.85       20.51      2.23 o 
  -9   4  13        5.13        4.95      3.24 o 
  -8   4  13       17.70       14.19      2.39 o 
  -7   4  13       62.21       70.97      3.72 o 
  -6   4  13       59.66       73.00      3.71 o 
  -5   4  13       53.60       54.98      3.42 o 
  -4   4  13       43.21       33.62      5.49 o 
  -3   4  13       69.72       73.12      4.44 o 
  -2   4  13       79.82       76.87      4.53 o 
  -1   4  13       72.71       67.81      4.35 o 
   0   4  13       22.86       24.88      1.79 o 
   1   4  13       23.58       19.94      3.14 o 
   2   4  13       33.08       35.33      4.74 o 
   3   4  13      228.77      228.70      6.01 o 
   4   4  13        4.23        4.93      2.86 o 
   5   4  13        5.97        5.95      1.92 o 
   6   4  13       19.54       20.55      2.05 o 
   7   4  13        5.03        4.61      1.63 o 
   8   4  13       20.99       21.64      2.84 o 
  -9   5  13        3.26        7.34      2.22 o 
  -8   5  13        9.71       12.15      2.29 o 
  -7   5  13        1.10       -1.34      2.41 o 
  -6   5  13       56.27       58.97      3.43 o 
  -5   5  13      105.19      108.38      4.20 o 
  -4   5  13        0.08        2.67      2.19 o 
  -3   5  13       75.00       72.90      4.46 o 
  -2   5  13       16.97       12.60      2.70 o 
  -1   5  13       87.21       84.23      5.74 o 
   0   5  13       21.49       22.38      3.25 o 
   1   5  13       58.07       55.24      5.66 o 
   2   5  13       26.18       26.77      2.89 o 
   3   5  13       55.36       57.59      3.41 o 
   4   5  13       13.95       14.62      2.79 o 
   5   5  13       38.83       43.11      2.64 o 
   6   5  13       27.11       24.93      2.37 o 
   7   5  13        1.41        3.29      1.75 o 
   8   5  13        0.05        1.97      1.82 o 
  -8   6  13       35.91       35.51      2.99 o 
  -7   6  13        7.01        6.89      3.05 o 
  -6   6  13        9.95       10.47      2.18 o 
  -5   6  13       20.96       23.49      2.49 o 
  -4   6  13        9.57       10.73      2.69 o 
  -3   6  13       61.92       54.66      4.06 o 
  -2   6  13       26.79       25.61      3.51 o 
  -1   6  13      100.95      101.37      5.13 o 
   0   6  13       46.75       55.43      4.21 o 
   1   6  13       53.70       58.54      4.18 o 
   2   6  13       12.79        8.70      2.44 o 
   3   6  13       75.07       78.54      6.56 o 
   4   6  13       30.27       30.54      3.42 o 
   5   6  13       47.09       52.39      3.34 o 
   6   6  13       22.61       21.24      2.24 o 
   7   6  13        4.21        5.53      1.89 o 
   8   6  13       25.59       27.15      2.86 o 
  -8   7  13       18.06       16.32      2.48 o 
  -7   7  13       51.12       58.76      3.56 o 
  -6   7  13       13.83       12.12      2.33 o 
  -5   7  13       13.54       17.25      2.36 o 
  -4   7  13      122.39      127.53      7.98 o 
  -3   7  13       64.49       73.81      4.58 o 
  -2   7  13       28.83       29.43      3.40 o 
  -1   7  13       10.57       10.63      2.75 o 
   0   7  13      176.66      170.21      6.55 o 
   1   7  13       41.97       41.90      3.31 o 
   2   7  13       43.49       41.24      3.37 o 
   3   7  13       38.16       36.35      3.37 o 
   4   7  13       43.87       45.47      3.81 o 
   5   7  13       58.57       55.22      2.74 o 
   6   7  13        4.10        6.33      1.87 o 
   7   7  13        0.15       -0.12      1.68 o 
   8   7  13       46.59       47.26      3.42 o 
  -8   8  13       15.25       18.26      2.62 o 
  -7   8  13       47.10       50.28      3.41 o 
  -6   8  13       37.19       37.21      3.03 o 
  -5   8  13       20.08       19.47      2.49 o 
  -4   8  13        9.05       11.88      4.01 o 
  -3   8  13      104.41      108.15      5.19 o 
  -2   8  13       55.76       52.60      5.66 o 
  -1   8  13        8.29       11.66      2.90 o 
   0   8  13       33.79       30.87      5.75 o 
   1   8  13       12.03        7.28      2.18 o 
   2   8  13        9.07        9.21      2.71 o 
   3   8  13      111.15      112.81      6.60 o 
   4   8  13        6.02        6.23      2.52 o 
   5   8  13       35.16       37.21      2.68 o 
   6   8  13       39.08       38.16      2.74 o 
   7   8  13       40.91       42.60      4.21 o 
  -8   9  13       25.52       27.15      2.88 o 
  -7   9  13       30.37       35.99      3.10 o 
  -6   9  13       15.43       14.45      2.77 o 
  -5   9  13       64.35       69.38      3.77 o 
  -4   9  13       27.76       32.64      5.05 o 
  -3   9  13       72.48       84.46      6.88 o 
  -2   9  13       33.48       35.17      3.62 o 
  -1   9  13       53.70       56.62      8.36 o 
   0   9  13       13.96       17.85      3.06 o 
   1   9  13       20.40       29.24      3.00 o 
   2   9  13        3.55        8.62      2.40 o 
   3   9  13       62.85       65.68      4.20 o 
   4   9  13       14.65       13.26      2.83 o 
   5   9  13       22.91       28.31      3.03 o 
   6   9  13       10.48       13.26      2.09 o 
   7   9  13       13.79       15.40      2.42 o 
  -8  10  13       17.34       18.47      2.74 o 
  -7  10  13       41.24       47.45      3.40 o 
  -6  10  13        1.93        2.73      1.92 o 
  -5  10  13        6.10        4.12      3.61 o 
  -4  10  13       46.13       36.67      5.05 o 
  -3  10  13        7.65        8.01      3.81 o 
  -2  10  13       35.89       32.13      5.11 o 
  -1  10  13       16.83       12.92      2.91 o 
   0  10  13        7.59        7.01      2.56 o 
   1  10  13       21.17       16.77      2.56 o 
   2  10  13       81.90       81.53      4.32 o 
   3  10  13       42.09       46.36      3.73 o 
   4  10  13       41.48       47.68      3.90 o 
   5  10  13       27.30       32.86      3.13 o 
   6  10  13       47.05       50.28      3.84 o 
   7  10  13        7.60        8.78      2.45 o 
  -8  11  13        2.64        3.27      2.10 o 
  -7  11  13       31.10       29.06      3.00 o 
  -6  11  13       50.97       49.11      3.49 o 
  -5  11  13       67.06       63.16      6.71 o 
  -4  11  13       88.93       89.65      7.25 o 
  -3  11  13       99.05       87.14      7.25 o 
  -2  11  13       25.83       18.39      4.43 o 
  -1  11  13       10.29       13.89      4.34 o 
   0  11  13        0.06       -1.25      1.86 o 
   1  11  13       41.44       38.37      3.25 o 
   2  11  13       96.68       95.19      4.61 o 
   3  11  13       85.86       87.47      9.33 o 
   4  11  13       31.04       28.54      3.34 o 
   5  11  13        0.44        2.87      2.12 o 
   6  11  13       16.70       21.26      2.87 o 
   7  11  13        1.11        2.48      1.81 o 
  -8  12  13       13.50       17.28      2.70 o 
  -7  12  13       13.31        9.56      2.47 o 
  -6  12  13        7.23        9.99      2.31 o 
  -5  12  13       29.75       28.43      5.19 o 
  -4  12  13       28.76       23.64      4.85 o 
  -3  12  13       24.18       24.51      5.02 o 
  -2  12  13       46.55       44.37      5.73 o 
  -1  12  13       47.53       50.97      6.04 o 
   0  12  13       44.39       52.92      3.51 o 
   1  12  13       14.30       16.69      2.69 o 
   2  12  13        8.49        7.36      2.40 o 
   3  12  13       86.29       86.88      4.65 o 
   4  12  13        5.82        3.44      2.42 o 
   5  12  13        9.57        4.08     10.21 o 
   6  12  13       23.98       25.04      3.76 o 
   7  12  13       13.89       16.80      2.37 o 
  -7  13  13        0.71        2.17      2.09 o 
  -6  13  13        7.53        2.60      2.66 o 
  -5  13  13       47.41       46.94      6.09 o 
  -4  13  13       19.32       22.40      4.96 o 
  -3  13  13       54.84       62.79      6.60 o 
  -2  13  13       11.42        7.73      3.92 o 
  -1  13  13       55.76       45.19      5.87 o 
   0  13  13       29.15       27.50      2.96 o 
   1  13  13        7.30       10.63      2.93 o 
   2  13  13       19.06       24.23      3.07 o 
   3  13  13       52.30       50.08      3.87 o 
   4  13  13        4.33        9.55      2.69 o 
   5  13  13       40.28       48.10      5.40 o 
   6  13  13        1.15        2.26      2.81 o 
  -7  14  13       13.29       17.46      4.75 o 
  -6  14  13       32.45       42.34      6.18 o 
  -5  14  13       25.11       34.42      5.67 o 
  -4  14  13       36.47       44.51      6.04 o 
  -3  14  13        6.37        1.69      3.53 o 
  -2  14  13       19.67       14.53      4.29 o 
  -1  14  13        1.85        3.33      2.55 o 
   0  14  13        0.06        1.82      2.42 o 
   1  14  13       27.40       28.75      3.12 o 
   2  14  13        0.59        4.26      2.39 o 
   3  14  13        7.04        7.69      2.57 o 
   4  14  13       36.24       40.15      5.60 o 
   5  14  13        7.08       12.15      6.66 o 
   6  14  13       32.48       35.37      4.68 o 
  -7  15  13       42.61       47.62      3.63 o 
  -6  15  13       11.75       11.31      4.37 o 
  -5  15  13       61.73       65.19      6.85 o 
  -4  15  13       34.15       35.85      5.75 o 
  -3  15  13       33.56       42.43      5.87 o 
  -2  15  13        9.42        9.90      4.01 o 
  -1  15  13        4.99       10.18      3.48 o 
   0  15  13        2.64        3.10      2.72 o 
   1  15  13       46.94       43.16      4.98 o 
   2  15  13        4.85        2.84      2.22 o 
   3  15  13       39.32       39.75      3.62 o 
   4  15  13       54.52       46.84      5.36 o 
   5  15  13       18.85       17.63      4.33 o 
   6  15  13       11.91       15.97      3.36 o 
  -5  16  13       63.82       62.17      6.97 o 
  -4  16  13       36.05       36.11      5.64 o 
  -3  16  13       21.64       19.83      4.94 o 
  -2  16  13        4.63        2.71      3.72 o 
  -1  16  13        4.51        2.44      5.59 o 
   0  16  13       17.80       22.23      3.62 o 
   1  16  13       27.09       32.14      7.46 o 
   2  16  13       48.24       49.79      3.90 o 
   3  16  13       21.16       18.91      4.09 o 
   4  16  13        3.26        7.99      3.57 o 
   5  16  13       18.31       11.92      3.91 o 
   6  16  13        3.88        8.39      3.11 o 
  -6  17  13        5.51        9.17      4.51 o 
  -5  17  13       15.88       17.91      4.82 o 
  -4  17  13        3.19       -3.24      3.39 o 
  -3  17  13       24.99       29.76      5.53 o 
  -2  17  13       35.11       33.99      5.53 o 
  -1  17  13       22.08       17.15      3.46 o 
   0  17  13       31.95       33.14      4.09 o 
   1  17  13        2.00        3.98      2.80 o 
   2  17  13        1.39        2.29      2.32 o 
   3  17  13       35.75       33.53      4.70 o 
   4  17  13       70.50       72.20      6.14 o 
   5  17  13       10.15        7.84      3.75 o 
  -6  18  13       34.19       32.89      6.09 o 
  -5  18  13        8.83        4.26      4.32 o 
  -4  18  13       44.58       38.53      6.06 o 
  -3  18  13       22.39       11.57      4.60 o 
  -2  18  13        6.61        4.46      4.32 o 
  -1  18  13       13.07       15.67      3.71 o 
   0  18  13        1.81        3.28      2.99 o 
   1  18  13       15.73       19.22      4.73 o 
   2  18  13       29.20       31.90      6.35 o 
   3  18  13        7.98        8.30      3.76 o 
   4  18  13       14.40       12.19      4.13 o 
   5  18  13        9.92        8.64      6.81 o 
  -5  19  13       24.42       18.90      5.19 o 
  -4  19  13       27.04       30.55      5.75 o 
  -3  19  13       22.87       22.91      5.22 o 
  -2  19  13       57.57       69.70      5.22 o 
  -1  19  13       24.44       27.67      3.97 o 
   0  19  13        3.66        7.07      3.14 o 
   1  19  13       31.61       34.26      4.15 o 
   2  19  13        1.33        5.36      4.82 o 
   3  19  13       29.34       25.02      6.29 o 
   4  19  13       34.92       37.61      5.20 o 
  -5  20  13       23.08       19.15      5.16 o 
  -4  20  13        3.55        2.45      4.03 o 
  -3  20  13       24.53       20.20      5.19 o 
  -2  20  13       17.80       19.10      3.66 o 
  -1  20  13       29.61       31.55      4.12 o 
   0  20  13        0.61        2.83      2.92 o 
   1  20  13       39.53       34.67      6.88 o 
   2  20  13       38.90       49.87      7.48 o 
   3  20  13       10.90       17.41      5.81 o 
   4  20  13       22.85       21.58      4.50 o 
  -4  21  13       27.56       29.03      5.59 o 
  -3  21  13        3.63        3.05      4.06 o 
  -2  21  13        8.37       10.81      8.77 o 
  -1  21  13        1.72        0.65      2.77 o 
   0  21  13       23.88       27.76      6.12 o 
   1  21  13       15.45       22.29      5.98 o 
   2  21  13        8.48        7.19      5.22 o 
   3  21  13        4.23        4.37      4.60 o 
  -3  22  13        3.17        2.82      4.26 o 
  -2  22  13       16.89       18.16      3.73 o 
  -1  22  13       18.60       23.82      3.93 o 
   0  22  13        7.74       11.82      5.47 o 
   1  22  13        7.63        2.23      4.82 o 
   2  22  13       10.41       21.50      6.21 o 
  -2  23  13       37.95       50.25      4.91 o 
  -1  23  13       14.72       20.45      5.67 o 
   0  23  13        2.08        3.19      4.63 o 
   1  23  13        1.45        4.85      4.80 o 
  -8   0  14       42.76       33.91      5.28 o 
  -7   0  14       26.47       26.63      4.74 o 
  -6   0  14       39.48       35.61      3.72 o 
  -5   0  14        4.82        3.64      3.50 o 
  -4   0  14        6.01        5.64      3.44 o 
  -3   0  14       22.83       18.48      4.57 o 
  -2   0  14      307.20      348.27     13.79 o 
  -1   0  14       42.11       47.81      5.95 o 
   0   0  14        4.39        6.04      3.75 o 
   1   0  14      109.15       99.44      8.10 o 
   2   0  14       18.38       24.03      5.25 o 
   3   0  14       13.67       11.20      4.63 o 
   4   0  14        0.00        0.28      3.95 o 
   5   0  14       49.18       45.22      7.31 o 
   6   0  14        0.57        3.19      2.84 o 
   7   0  14        0.60        2.65      2.27 o 
  -8   1  14       19.82       17.40      3.18 o 
  -7   1  14       11.60       12.30      2.60 o 
  -6   1  14        2.87        4.85      1.83 o 
  -5   1  14       11.91       16.80      3.12 o 
  -4   1  14        3.04        0.67      2.51 o 
  -3   1  14        1.69        0.82      2.27 o 
  -2   1  14      145.51      150.17      6.38 o 
  -1   1  14       58.37       50.91      4.33 o 
   0   1  14       28.32       19.16      3.27 o 
   1   1  14       18.36       20.51      3.42 o 
   2   1  14      209.00      214.04      8.10 o 
   3   1  14        0.96        3.47      5.39 o 
   4   1  14       11.34        7.37      3.27 o 
   5   1  14        3.42        2.39      2.98 o 
   6   1  14       20.35       17.19      2.13 o 
   7   1  14       11.87       12.56      1.99 o 
  -8   2  14        1.73        2.00      2.58 o 
  -7   2  14        3.18        2.90      2.03 o 
  -6   2  14       92.62       84.28      6.86 o 
  -5   2  14       13.91       11.51      2.80 o 
  -4   2  14       45.54       49.23      4.07 o 
  -3   2  14       74.27       78.74      4.83 o 
  -2   2  14        3.91        4.98      2.53 o 
  -1   2  14      121.48      113.11      5.74 o 
   0   2  14        4.34        3.09      2.50 o 
   1   2  14       85.05       92.05      5.43 o 
   2   2  14       99.69       95.51      8.94 o 
   3   2  14       32.67       34.04      6.77 o 
   4   2  14        4.93        7.72      3.38 o 
   5   2  14        1.53        1.43      7.72 o 
   6   2  14        6.51        5.64      1.75 o 
   7   2  14       30.73       28.77      3.56 o 
  -8   3  14        7.17       12.00      2.50 o 
  -7   3  14        2.18        1.29      2.05 o 
  -6   3  14       17.06       18.95      2.53 o 
  -5   3  14        8.99        8.22      2.70 o 
  -4   3  14       29.29       25.41      3.33 o 
  -3   3  14       18.22       13.06      2.93 o 
  -2   3  14      215.02      204.60      7.38 o 
  -1   3  14       31.91       32.95      3.85 o 
   0   3  14        6.25        8.75      2.64 o 
   1   3  14       36.37       33.17      3.92 o 
   2   3  14      103.63      118.97      6.66 o 
   3   3  14        1.28        5.57      2.90 o 
   4   3  14       37.71       41.90      5.91 o 
   5   3  14       12.73        8.61      3.39 o 
   6   3  14       66.76       68.05      3.08 o 
   7   3  14        7.79        9.50      1.90 o 
  -8   4  14       37.83       43.64      3.39 o 
  -7   4  14        9.54        6.98      2.18 o 
  -6   4  14       38.11       33.00      3.00 o 
  -5   4  14        4.51        0.39      3.41 o 
  -4   4  14       29.19       20.29      3.17 o 
  -3   4  14       74.71       83.15      5.00 o 
  -2   4  14       70.24       70.71      4.77 o 
  -1   4  14       16.85       23.10      3.30 o 
   0   4  14       40.70       55.57      4.53 o 
   1   4  14       44.17       41.08      4.26 o 
   2   4  14       58.71       55.29      9.99 o 
   3   4  14        3.54        3.47      2.89 o 
   4   4  14       70.90       66.24      5.52 o 
   5   4  14       40.79       31.04      4.66 o 
   6   4  14        4.18        2.65      2.19 o 
   7   4  14        1.22        3.87      1.89 o 
  -8   5  14       12.40       12.37      2.46 o 
  -7   5  14       10.10       15.34      2.52 o 
  -6   5  14        0.13        0.78      1.89 o 
  -5   5  14       30.74       23.22      4.82 o 
  -4   5  14       25.39       19.42      3.22 o 
  -3   5  14       17.74       15.54      3.03 o 
  -2   5  14       51.76       57.38      4.50 o 
  -1   5  14        6.35        4.63      2.57 o 
   0   5  14        4.58        2.32      2.51 o 
   1   5  14        6.61        7.19      2.95 o 
   2   5  14        7.06       10.09      3.19 o 
   3   5  14        7.54        7.24      2.55 o 
   4   5  14        8.53       11.60      3.32 o 
   5   5  14        6.12        7.58      3.52 o 
   6   5  14       16.97       17.76      3.87 o 
   7   5  14        3.48        4.54      2.43 o 
  -8   6  14       14.17       12.24      2.47 o 
  -7   6  14        7.63        6.73      2.27 o 
  -6   6  14       39.17       39.85      3.19 o 
  -5   6  14      101.31       82.91      6.91 o 
  -4   6  14       66.69       65.08      6.69 o 
  -3   6  14       13.96       14.41      3.01 o 
  -2   6  14       17.78       20.84      3.36 o 
  -1   6  14       22.88       20.67      3.28 o 
   0   6  14       42.20       44.68      4.19 o 
   1   6  14       28.82       23.95      4.09 o 
   2   6  14      126.51      118.08      6.33 o 
   3   6  14        1.45        3.58      2.87 o 
   4   6  14       13.57       13.68      3.69 o 
   5   6  14        7.79       12.83      5.81 o 
   6   6  14        2.40        0.30      2.53 o 
   7   6  14        7.44        6.09      2.04 o 
  -8   7  14       17.73       12.38      4.71 o 
  -7   7  14       10.05       16.63      2.66 o 
  -6   7  14        3.39        3.88      3.11 o 
  -5   7  14       14.02       20.37      4.91 o 
  -4   7  14        3.93        6.29      3.81 o 
  -3   7  14        0.51        0.73      4.37 o 
  -2   7  14      102.07       86.44      5.03 o 
  -1   7  14       26.05       19.74      3.37 o 
   0   7  14       11.86       11.25      3.05 o 
   1   7  14      101.89      110.87      6.05 o 
   2   7  14        1.65        5.54      2.29 o 
   3   7  14        7.06        5.42      2.47 o 
   4   7  14       67.45       63.28      4.55 o 
   5   7  14       14.45       20.05      4.12 o 
   6   7  14        1.17        2.60      2.59 o 
   7   7  14        7.72        8.92      2.12 o 
  -7   8  14       14.65       13.19      2.51 o 
  -6   8  14       17.45       13.79      2.98 o 
  -5   8  14       25.01       19.30      4.60 o 
  -4   8  14       68.09       67.36      6.71 o 
  -3   8  14       45.80       54.67      6.21 o 
  -2   8  14        2.43        4.20      3.07 o 
  -1   8  14       14.68       10.62      3.72 o 
   0   8  14        0.28       -0.78      2.37 o 
   1   8  14       32.44       34.58      4.03 o 
   2   8  14       84.92       86.01      4.59 o 
   3   8  14       12.65       13.18      2.81 o 
   4   8  14        4.19        7.47      2.76 o 
   5   8  14       42.34       35.48      5.81 o 
   6   8  14       10.02        9.14      3.05 o 
  -7   9  14       33.37       41.02      3.82 o 
  -6   9  14        3.03        4.68      3.84 o 
  -5   9  14       64.83       66.26      6.91 o 
  -4   9  14        7.02        9.56      3.86 o 
  -3   9  14       46.62       33.43      5.22 o 
  -2   9  14       88.11       89.91     10.17 o 
  -1   9  14        9.02        4.16      2.92 o 
   0   9  14        0.06       -1.47      2.44 o 
   1   9  14       27.14       30.66      4.02 o 
   2   9  14        0.90       -1.31      2.24 o 
   3   9  14       46.94       47.45      3.89 o 
   4   9  14       66.88       63.39      4.54 o 
   5   9  14       42.85       34.52      3.97 o 
   6   9  14       11.14       13.75      4.01 o 
  -7  10  14        0.35        1.60      2.02 o 
  -6  10  14      106.15      106.83      8.41 o 
  -5  10  14       34.12       30.10      5.44 o 
  -4  10  14       46.93       49.87      6.32 o 
  -3  10  14        4.21        7.08      3.84 o 
  -2  10  14        9.75       11.65      4.40 o 
  -1  10  14       44.37       47.29      4.42 o 
   0  10  14       10.36        8.50      4.51 o 
   1  10  14       46.76       50.59      3.81 o 
   2  10  14       56.49       57.16      4.08 o 
   3  10  14        6.49        7.94      2.59 o 
   4  10  14       12.06       13.66      3.13 o 
   5  10  14       11.74       16.50      3.52 o 
   6  10  14       11.82       21.44      6.63 o 
  -7  11  14        3.09        6.86      2.39 o 
  -6  11  14        2.02        3.64      3.81 o 
  -5  11  14       14.19        8.58      4.17 o 
  -4  11  14       34.81       36.45      5.73 o 
  -3  11  14       25.20       30.16      5.25 o 
  -2  11  14       11.65        7.81      4.09 o 
  -1  11  14       58.56       65.57      6.29 o 
   0  11  14        8.08        9.79      6.83 o 
   1  11  14       66.02       73.08      4.34 o 
   2  11  14        5.17        6.15      2.51 o 
   3  11  14       11.41       10.76      2.85 o 
   4  11  14       41.31       37.18      8.05 o 
   5  11  14       17.31       17.31      3.33 o 
   6  11  14        6.00        1.86      5.28 o 
  -7  12  14        2.92        5.27      2.90 o 
  -6  12  14        2.89       -2.82      3.41 o 
  -5  12  14        1.86        6.40      4.03 o 
  -4  12  14        7.58        7.17      3.72 o 
  -3  12  14        4.98        3.24      3.92 o 
  -2  12  14       21.26       21.07      5.05 o 
  -1  12  14       22.49       34.73      5.64 o 
   0  12  14        3.75        2.42      2.68 o 
   1  12  14       55.25       57.90      4.04 o 
   2  12  14       31.16       24.78      3.27 o 
   3  12  14       22.05       28.07      3.48 o 
   4  12  14       29.77       40.12      3.99 o 
   5  12  14       39.58       29.87      4.89 o 
   6  12  14       12.04       13.74      4.42 o 
  -6  13  14        1.39       -2.45      3.47 o 
  -5  13  14       37.96       33.77      5.84 o 
  -4  13  14       33.37       37.83      5.90 o 
  -3  13  14       81.29       75.80      7.53 o 
  -2  13  14       26.61        9.96      4.17 o 
  -1  13  14        9.62        6.83      3.92 o 
   0  13  14        6.08        5.51      2.96 o 
   1  13  14       36.58       35.31      3.45 o 
   2  13  14       21.89       17.14      3.91 o 
   3  13  14       35.04       38.37      3.82 o 
   4  13  14       32.50       28.96      3.63 o 
   5  13  14       19.71       18.43      4.32 o 
  -6  14  14       57.78       57.86      7.08 o 
  -5  14  14        4.26        7.48      4.23 o 
  -4  14  14       32.73       41.19      5.95 o
[truncated: 24,702 more chars]
